# Supplementary material for: (2E)-3-[4-(Benz­yloxy)phen­yl]-1-(2,6-dichloro-3-fluoro­phen­yl)prop-2-en-1-one
Source: Acta Crystallogr Sect E Struct Rep Online. 2012 Nov 17;68(Pt 12):o3386. doi: 10.1107/S1600536812046855 (PMC3588981; doi:10.1107/S1600536812046855)
Supplement: Supplementary file 1 [file e-68-o3386-sup1.cif]

##############################################################################
#                                                                            #
# This CIF contains the data in a paper accepted for publication in          #
# Acta Crystallographica Section E. It conforms to the requirements of       #
# Notes for Authors for Acta Crystallographica Section E, and has been       #
# peer reviewed under the auspices of the IUCr Commission on Journals.       #
#                                                                            #
# Full details of the Crystallographic Information File format               #
# are given in the paper "The Crystallographic Information File (CIF):       #
# a New Standard Archive File for Crystallography" by S. R. Hall, F. H.      #
# Allen and I. D. Brown [Acta Cryst. (1991), A47, 655-685].                  #
#                                                                            #
# The current version of the core CIF dictionary is obtainable from          #
# ftp://ftp.iucr.org/pub/cif_core.dic.                                       #
#                                                                            #
# Software is freely available for graphical display of the structure(s)     #
# in this CIF. For information consult the CIF software page                 #
# http://www.iucr.org/resources/cif/software.                                #
#                                                                            #
# This file may be used for bona fide research purposes within the           #
# scientific community so long as proper attribution is given to the journal # 
# article from which it was obtained.                                        #
#                                                                            #
##############################################################################
data_I
_audit_creation_method     SHELXL-97
_chemical_name_systematic
;
(2<i>E</i>)-3-[4-(Benzyloxy)phenyl]-1-(2,6-dichloro-3-fluorophenyl)prop-
2-en-1-one
;
_chemical_name_common
;
;
_chemical_formula_moiety     'C22 H15 Cl2 F O2'
_chemical_formula_sum     'C22 H15 Cl2 F O2'
_chemical_formula_iupac     'C22 H15 Cl2 F O2'
_chemical_formula_weight     401.24
_chemical_melting_point_gt     369
_chemical_melting_point_lt     367
_symmetry_cell_setting     monoclinic
_symmetry_space_group_name_H-M     'P 21/c'
_symmetry_space_group_name_Hall     '-P 2ybc'
loop_
    _symmetry_equiv_pos_as_xyz
    'x, y, z'
    '-x, y+1/2, -z+1/2'
    '-x, -y, -z'
    'x, -y-1/2, z-1/2'
_cell_length_a     9.1977(2)
_cell_length_b     21.6887(4)
_cell_length_c     11.6072(2)
_cell_angle_alpha     90.00
_cell_angle_beta     124.6290(10)
_cell_angle_gamma     90.00
_cell_volume     1905.29(6)
_cell_formula_units_Z     4
_cell_measurement_reflns_used     8954
_cell_measurement_theta_min     2.48
_cell_measurement_theta_max     28.29
_cell_measurement_temperature     200(2)
_exptl_crystal_description     'cube'
_exptl_crystal_colour     'white'
_exptl_crystal_size_max     0.397
_exptl_crystal_size_mid     0.166
_exptl_crystal_size_min     0.144
_exptl_crystal_density_diffrn     1.399
_exptl_crystal_density_meas     ?
_exptl_crystal_density_method     'not measured'
_exptl_crystal_F_000     824
_exptl_absorpt_coefficient_mu     0.364
_exptl_absorpt_correction_type     multi-scan
_exptl_absorpt_process_details     '(SADABS; Bruker, 2008)'
_exptl_absorpt_correction_T_min     0.6809
_exptl_absorpt_correction_T_max     0.7457
_exptl_special_details     ?
_diffrn_ambient_temperature     200(2)
_diffrn_radiation_type     MoK\a
_diffrn_radiation_wavelength     0.71073
_diffrn_radiation_source     'fine-focus sealed tube'
_diffrn_radiation_monochromator     graphite
_diffrn_measurement_device_type     'Bruker APEXII CCD'
_diffrn_measurement_device     ?
_diffrn_measurement_method     '\f and \w scans'
_diffrn_reflns_number     17237
_diffrn_reflns_av_R_equivalents     0.0273
_diffrn_reflns_av_sigmaI/netI     0.0270
_diffrn_reflns_theta_min     2.33
_diffrn_reflns_theta_max     28.33
_diffrn_reflns_theta_full     28.33
_diffrn_measured_fraction_theta_max     0.993
_diffrn_measured_fraction_theta_full     0.993
_diffrn_reflns_limit_h_min     -12
_diffrn_reflns_limit_h_max     12
_diffrn_reflns_limit_k_min     -20
_diffrn_reflns_limit_k_max     28
_diffrn_reflns_limit_l_min     -15
_diffrn_reflns_limit_l_max     15
_refine_special_details
;
;
_reflns_number_total     4712
_reflns_number_gt     3729
_reflns_threshold_expression     I>2sigma(I)
_refine_ls_structure_factor_coef     Fsqd
_refine_ls_matrix_type     full
_refine_ls_R_factor_all     0.0555
_refine_ls_R_factor_gt     0.0406
_refine_ls_wR_factor_gt     0.0946
_refine_ls_wR_factor_ref     0.1013
_refine_ls_goodness_of_fit_ref     1.018
_refine_ls_restrained_S_all     1.018
_refine_ls_number_reflns     4712
_refine_ls_number_parameters     244
_refine_ls_number_restraints     0
_refine_ls_hydrogen_treatment     constr
_refine_ls_weighting_scheme     calc
_refine_ls_weighting_details
         'calc w=1/[\s^2^(Fo^2^)+(0.0410P)^2^+0.8279P] where P=(Fo^2^+2Fc^2^)/3'
_atom_sites_solution_hydrogens     geom
_atom_sites_solution_primary     direct
_atom_sites_solution_secondary     difmap
_refine_ls_shift/su_max     0.001
_refine_ls_shift/su_mean     0.000
_refine_diff_density_max     0.396
_refine_diff_density_min     -0.270
_refine_ls_extinction_method     none
_refine_ls_extinction_coef     ?
_refine_ls_abs_structure_Flack     ?
loop_
    _atom_type_symbol
    _atom_type_description
    _atom_type_scat_dispersion_real
    _atom_type_scat_dispersion_imag
    _atom_type_scat_source
    'C' 'C' 0.0033 0.0016
                         'International Tables Vol C Tables 4.2.6.8 and 6.1.1.4'
    'H' 'H' 0.0000 0.0000
                         'International Tables Vol C Tables 4.2.6.8 and 6.1.1.4'
    'Cl' 'Cl' 0.1484 0.1585
                         'International Tables Vol C Tables 4.2.6.8 and 6.1.1.4'
    'F' 'F' 0.0171 0.0103
                         'International Tables Vol C Tables 4.2.6.8 and 6.1.1.4'
    'O' 'O' 0.0106 0.0060
                         'International Tables Vol C Tables 4.2.6.8 and 6.1.1.4'
_computing_data_collection     'APEX2 (Bruker, 2010)'
_computing_cell_refinement     'SAINT (Bruker, 2010)'
_computing_data_reduction     'SAINT (Bruker, 2010)'
_computing_structure_solution     'SHELXS97 (Sheldrick, 2008)'
_computing_structure_refinement     'SHELXL97 (Sheldrick, 2008)'
_computing_molecular_graphics
             'ORTEP-3 (Farrugia, 2012) and Mercury (Macrae <i>et al.</i>, 2008)'
_computing_publication_material
                            'SHELXL97 (Sheldrick, 2008) and PLATON (Spek, 2009)'
loop_
    _atom_site_type_symbol
    _atom_site_label
    _atom_site_fract_x
    _atom_site_fract_y
    _atom_site_fract_z
    _atom_site_U_iso_or_equiv
    _atom_site_adp_type
    _atom_site_calc_flag
    _atom_site_refinement_flags
    _atom_site_occupancy
    _atom_site_symmetry_multiplicity
    _atom_site_disorder_assembly
    _atom_site_disorder_group
    Cl Cl1 1.07669(6) 0.33062(2) 0.86095(4) 0.05144(14) Uani d . 1 1 . .
    Cl Cl2 1.60001(7) 0.17443(2) 1.21644(5) 0.05090(14) Uani d . 1 1 . .
    F F1 1.35724(19) 0.38832(5) 0.85238(13) 0.0634(3) Uani d . 1 1 . .
    O O1 1.20670(18) 0.23629(6) 1.15009(13) 0.0490(3) Uani d . 1 1 . .
    O O2 0.66727(17) -0.00811(5) 0.41450(12) 0.0422(3) Uani d . 1 1 . .
    C C1 1.2218(2) 0.22034(7) 1.05687(16) 0.0338(3) Uani d . 1 1 . .
    C C2 1.1208(2) 0.16972(8) 0.96163(17) 0.0384(4) Uani d . 1 1 . .
    H H2 1.0530 0.1445 0.9813 0.046 Uiso calc R 1 1 . .
    C C3 1.1186(2) 0.15692(7) 0.84785(16) 0.0319(3) Uani d . 1 1 . .
    H H3 1.1970 0.1800 0.8360 0.038 Uiso calc R 1 1 . .
    C C4 0.6360(2) -0.00076(8) 0.27948(17) 0.0397(4) Uani d . 1 1 . .
    H H4A 0.7452 -0.0099 0.2848 0.048 Uiso calc R 1 1 . .
    H H4B 0.6001 0.0422 0.2465 0.048 Uiso calc R 1 1 . .
    C C11 1.3486(2) 0.25530(6) 1.03696(14) 0.0283(3) Uani d . 1 1 . .
    C C12 1.2938(2) 0.30701(7) 0.95115(15) 0.0323(3) Uani d . 1 1 . .
    C C13 1.4134(3) 0.33938(7) 0.93831(17) 0.0394(4) Uani d . 1 1 . .
    C C14 1.5873(3) 0.32290(8) 1.01107(18) 0.0421(4) Uani d . 1 1 . .
    H H14 1.6678 0.3463 1.0022 0.050 Uiso calc R 1 1 . .
    C C15 1.6452(2) 0.27204(8) 1.09749(17) 0.0393(4) Uani d . 1 1 . .
    H H15 1.7658 0.2601 1.1489 0.047 Uiso calc R 1 1 . .
    C C16 1.5253(2) 0.23868(7) 1.10837(15) 0.0316(3) Uani d . 1 1 . .
    C C21 1.0085(2) 0.11127(7) 0.73997(16) 0.0316(3) Uani d . 1 1 . .
    C C22 0.8987(2) 0.06930(8) 0.74900(17) 0.0397(4) Uani d . 1 1 . .
    H H22 0.9000 0.0682 0.8314 0.048 Uiso calc R 1 1 . .
    C C23 0.7894(3) 0.02991(8) 0.64018(18) 0.0423(4) Uani d . 1 1 . .
    H H23 0.7164 0.0018 0.6482 0.051 Uiso calc R 1 1 . .
    C C24 0.7851(2) 0.03105(7) 0.51816(16) 0.0343(3) Uani d . 1 1 . .
    C C25 0.8940(2) 0.07133(7) 0.50716(17) 0.0340(3) Uani d . 1 1 . .
    H H25 0.8936 0.0719 0.4252 0.041 Uiso calc R 1 1 . .
    C C26 1.0036(2) 0.11089(7) 0.61807(17) 0.0338(3) Uani d . 1 1 . .
    H H26 1.0775 0.1386 0.6102 0.041 Uiso calc R 1 1 . .
    C C31 0.4920(2) -0.04454(7) 0.18024(16) 0.0351(3) Uani d . 1 1 . .
    C C32 0.5074(2) -0.10705(8) 0.21101(17) 0.0392(4) Uani d . 1 1 . .
    H H32 0.6079 -0.1217 0.2969 0.047 Uiso calc R 1 1 . .
    C C33 0.3791(3) -0.14809(9) 0.11877(18) 0.0459(4) Uani d . 1 1 . .
    H H33 0.3918 -0.1907 0.1414 0.055 Uiso calc R 1 1 . .
    C C34 0.2328(3) -0.12764(10) -0.00587(19) 0.0499(5) Uani d . 1 1 . .
    H H34 0.1447 -0.1561 -0.0695 0.060 Uiso calc R 1 1 . .
    C C35 0.2144(3) -0.06611(11) -0.03803(19) 0.0570(5) Uani d . 1 1 . .
    H H35 0.1131 -0.0519 -0.1240 0.068 Uiso calc R 1 1 . .
    C C36 0.3439(3) -0.02427(9) 0.05494(19) 0.0489(4) Uani d . 1 1 . .
    H H36 0.3302 0.0183 0.0321 0.059 Uiso calc R 1 1 . .
loop_
    _atom_site_aniso_label
    _atom_site_aniso_U_11
    _atom_site_aniso_U_22
    _atom_site_aniso_U_33
    _atom_site_aniso_U_12
    _atom_site_aniso_U_13
    _atom_site_aniso_U_23
    Cl1 0.0470(3) 0.0639(3) 0.0343(2) 0.0235(2) 0.01765(19) 0.00794(19)
    Cl2 0.0530(3) 0.0481(3) 0.0527(3) 0.0169(2) 0.0307(2) 0.0229(2)
    F1 0.0982(10) 0.0362(6) 0.0626(7) 0.0085(6) 0.0497(7) 0.0160(5)
    O1 0.0587(8) 0.0596(8) 0.0430(7) -0.0113(7) 0.0375(7) -0.0124(6)
    O2 0.0528(7) 0.0349(6) 0.0353(6) -0.0162(5) 0.0228(6) -0.0089(5)
    C1 0.0340(8) 0.0385(8) 0.0293(7) -0.0024(7) 0.0183(6) -0.0012(6)
    C2 0.0388(9) 0.0404(9) 0.0404(8) -0.0120(7) 0.0251(7) -0.0061(7)
    C3 0.0299(8) 0.0297(7) 0.0336(7) -0.0026(6) 0.0166(6) -0.0014(6)
    C4 0.0460(9) 0.0328(8) 0.0352(8) -0.0060(7) 0.0200(7) -0.0020(7)
    C11 0.0337(8) 0.0275(7) 0.0219(6) -0.0026(6) 0.0147(6) -0.0044(5)
    C12 0.0373(8) 0.0321(7) 0.0233(7) 0.0029(6) 0.0147(6) -0.0032(6)
    C13 0.0610(11) 0.0252(7) 0.0335(8) -0.0018(7) 0.0277(8) 0.0006(6)
    C14 0.0498(10) 0.0384(9) 0.0427(9) -0.0165(8) 0.0291(8) -0.0073(7)
    C15 0.0339(8) 0.0436(9) 0.0362(8) -0.0060(7) 0.0174(7) -0.0049(7)
    C16 0.0355(8) 0.0292(7) 0.0271(7) 0.0012(6) 0.0160(6) 0.0017(6)
    C21 0.0304(7) 0.0271(7) 0.0334(7) -0.0014(6) 0.0157(6) -0.0019(6)
    C22 0.0506(10) 0.0338(8) 0.0338(8) -0.0099(7) 0.0235(8) -0.0017(6)
    C23 0.0532(11) 0.0325(8) 0.0405(9) -0.0151(8) 0.0261(8) -0.0026(7)
    C24 0.0385(9) 0.0235(7) 0.0355(8) -0.0037(6) 0.0178(7) -0.0043(6)
    C25 0.0351(8) 0.0325(8) 0.0365(8) -0.0018(7) 0.0216(7) -0.0052(6)
    C26 0.0323(8) 0.0316(8) 0.0401(8) -0.0043(6) 0.0221(7) -0.0051(6)
    C31 0.0375(8) 0.0357(8) 0.0298(7) -0.0025(7) 0.0178(7) -0.0019(6)
    C32 0.0424(9) 0.0380(9) 0.0296(8) -0.0038(7) 0.0160(7) 0.0003(6)
    C33 0.0602(12) 0.0400(9) 0.0399(9) -0.0137(9) 0.0299(9) -0.0075(7)
    C34 0.0494(11) 0.0637(12) 0.0352(9) -0.0186(10) 0.0232(8) -0.0167(8)
    C35 0.0410(10) 0.0772(15) 0.0328(9) 0.0045(10) 0.0091(8) -0.0019(9)
    C36 0.0474(11) 0.0455(10) 0.0409(9) 0.0067(8) 0.0175(8) 0.0052(8)
_geom_special_details
;
;
loop_
    _geom_bond_atom_site_label_1
    _geom_bond_atom_site_label_2
    _geom_bond_site_symmetry_2
    _geom_bond_distance
    _geom_bond_publ_flag
    Cl1 C12 . 1.7230(17) ?
    Cl2 C16 . 1.7344(15) ?
    F1 C13 . 1.3425(18) ?
    O1 C1 . 1.2167(19) ?
    O2 C24 . 1.3643(18) ?
    O2 C4 . 1.4327(19) ?
    C1 C2 . 1.457(2) ?
    C1 C11 . 1.515(2) ?
    C2 C3 . 1.338(2) ?
    C2 H2 . 0.9500 ?
    C3 C21 . 1.460(2) ?
    C3 H3 . 0.9500 ?
    C4 C31 . 1.500(2) ?
    C4 H4A . 0.9900 ?
    C4 H4B . 0.9900 ?
    C11 C16 . 1.388(2) ?
    C11 C12 . 1.390(2) ?
    C12 C13 . 1.383(2) ?
    C13 C14 . 1.366(3) ?
    C14 C15 . 1.378(2) ?
    C14 H14 . 0.9500 ?
    C15 C16 . 1.383(2) ?
    C15 H15 . 0.9500 ?
    C21 C26 . 1.389(2) ?
    C21 C22 . 1.408(2) ?
    C22 C23 . 1.376(2) ?
    C22 H22 . 0.9500 ?
    C23 C24 . 1.395(2) ?
    C23 H23 . 0.9500 ?
    C24 C25 . 1.388(2) ?
    C25 C26 . 1.391(2) ?
    C25 H25 . 0.9500 ?
    C26 H26 . 0.9500 ?
    C31 C36 . 1.383(2) ?
    C31 C32 . 1.389(2) ?
    C32 C33 . 1.377(2) ?
    C32 H32 . 0.9500 ?
    C33 C34 . 1.374(3) ?
    C33 H33 . 0.9500 ?
    C34 C35 . 1.370(3) ?
    C34 H34 . 0.9500 ?
    C35 C36 . 1.395(3) ?
    C35 H35 . 0.9500 ?
    C36 H36 . 0.9500 ?
loop_
    _geom_angle_atom_site_label_1
    _geom_angle_atom_site_label_2
    _geom_angle_atom_site_label_3
    _geom_angle_site_symmetry_1
    _geom_angle_site_symmetry_3
    _geom_angle
    _geom_angle_publ_flag
    C24 O2 C4 . . 117.41(12) ?
    O1 C1 C2 . . 122.91(15) ?
    O1 C1 C11 . . 118.69(14) ?
    C2 C1 C11 . . 118.39(13) ?
    C3 C2 C1 . . 123.41(15) ?
    C3 C2 H2 . . 118.3 ?
    C1 C2 H2 . . 118.3 ?
    C2 C3 C21 . . 126.97(15) ?
    C2 C3 H3 . . 116.5 ?
    C21 C3 H3 . . 116.5 ?
    O2 C4 C31 . . 108.06(13) ?
    O2 C4 H4A . . 110.1 ?
    C31 C4 H4A . . 110.1 ?
    O2 C4 H4B . . 110.1 ?
    C31 C4 H4B . . 110.1 ?
    H4A C4 H4B . . 108.4 ?
    C16 C11 C12 . . 117.55(14) ?
    C16 C11 C1 . . 121.37(13) ?
    C12 C11 C1 . . 121.01(14) ?
    C13 C12 C11 . . 119.96(15) ?
    C13 C12 Cl1 . . 120.13(12) ?
    C11 C12 Cl1 . . 119.91(13) ?
    F1 C13 C14 . . 119.16(16) ?
    F1 C13 C12 . . 119.19(17) ?
    C14 C13 C12 . . 121.65(15) ?
    C13 C14 C15 . . 119.46(16) ?
    C13 C14 H14 . . 120.3 ?
    C15 C14 H14 . . 120.3 ?
    C14 C15 C16 . . 119.14(16) ?
    C14 C15 H15 . . 120.4 ?
    C16 C15 H15 . . 120.4 ?
    C15 C16 C11 . . 122.21(14) ?
    C15 C16 Cl2 . . 118.54(13) ?
    C11 C16 Cl2 . . 119.25(12) ?
    C26 C21 C22 . . 117.55(14) ?
    C26 C21 C3 . . 118.88(14) ?
    C22 C21 C3 . . 123.48(14) ?
    C23 C22 C21 . . 120.93(15) ?
    C23 C22 H22 . . 119.5 ?
    C21 C22 H22 . . 119.5 ?
    C22 C23 C24 . . 120.38(15) ?
    C22 C23 H23 . . 119.8 ?
    C24 C23 H23 . . 119.8 ?
    O2 C24 C25 . . 124.31(14) ?
    O2 C24 C23 . . 115.75(14) ?
    C25 C24 C23 . . 119.92(14) ?
    C24 C25 C26 . . 118.97(14) ?
    C24 C25 H25 . . 120.5 ?
    C26 C25 H25 . . 120.5 ?
    C21 C26 C25 . . 122.23(15) ?
    C21 C26 H26 . . 118.9 ?
    C25 C26 H26 . . 118.9 ?
    C36 C31 C32 . . 118.46(16) ?
    C36 C31 C4 . . 121.24(16) ?
    C32 C31 C4 . . 120.27(15) ?
    C33 C32 C31 . . 120.94(16) ?
    C33 C32 H32 . . 119.5 ?
    C31 C32 H32 . . 119.5 ?
    C34 C33 C32 . . 120.26(18) ?
    C34 C33 H33 . . 119.9 ?
    C32 C33 H33 . . 119.9 ?
    C35 C34 C33 . . 119.79(17) ?
    C35 C34 H34 . . 120.1 ?
    C33 C34 H34 . . 120.1 ?
    C34 C35 C36 . . 120.27(18) ?
    C34 C35 H35 . . 119.9 ?
    C36 C35 H35 . . 119.9 ?
    C31 C36 C35 . . 120.29(18) ?
    C31 C36 H36 . . 119.9 ?
    C35 C36 H36 . . 119.9 ?
loop_
    _geom_torsion_atom_site_label_1
    _geom_torsion_atom_site_label_2
    _geom_torsion_atom_site_label_3
    _geom_torsion_atom_site_label_4
    _geom_torsion_site_symmetry_1
    _geom_torsion_site_symmetry_2
    _geom_torsion_site_symmetry_3
    _geom_torsion_site_symmetry_4
    _geom_torsion
    _geom_torsion_publ_flag
    O1 C1 C2 C3 . . . . 170.87(17) ?
    C11 C1 C2 C3 . . . . -8.0(2) ?
    C1 C2 C3 C21 . . . . -173.56(16) ?
    C24 O2 C4 C31 . . . . -175.17(14) ?
    O1 C1 C11 C16 . . . . 88.4(2) ?
    C2 C1 C11 C16 . . . . -92.69(18) ?
    O1 C1 C11 C12 . . . . -88.61(19) ?
    C2 C1 C11 C12 . . . . 90.29(18) ?
    C16 C11 C12 C13 . . . . 0.7(2) ?
    C1 C11 C12 C13 . . . . 177.82(13) ?
    C16 C11 C12 Cl1 . . . . -179.34(11) ?
    C1 C11 C12 Cl1 . . . . -2.20(19) ?
    C11 C12 C13 F1 . . . . 178.39(13) ?
    Cl1 C12 C13 F1 . . . . -1.6(2) ?
    C11 C12 C13 C14 . . . . -1.7(2) ?
    Cl1 C12 C13 C14 . . . . 178.27(13) ?
    F1 C13 C14 C15 . . . . -178.82(15) ?
    C12 C13 C14 C15 . . . . 1.3(3) ?
    C13 C14 C15 C16 . . . . 0.1(2) ?
    C14 C15 C16 C11 . . . . -1.2(2) ?
    C14 C15 C16 Cl2 . . . . 179.46(12) ?
    C12 C11 C16 C15 . . . . 0.8(2) ?
    C1 C11 C16 C15 . . . . -176.37(14) ?
    C12 C11 C16 Cl2 . . . . -179.88(11) ?
    C1 C11 C16 Cl2 . . . . 2.99(19) ?
    C2 C3 C21 C26 . . . . 169.97(17) ?
    C2 C3 C21 C22 . . . . -6.4(3) ?
    C26 C21 C22 C23 . . . . -0.6(3) ?
    C3 C21 C22 C23 . . . . 175.83(16) ?
    C21 C22 C23 C24 . . . . -0.2(3) ?
    C4 O2 C24 C25 . . . . -9.4(2) ?
    C4 O2 C24 C23 . . . . 169.19(15) ?
    C22 C23 C24 O2 . . . . -177.49(16) ?
    C22 C23 C24 C25 . . . . 1.2(3) ?
    O2 C24 C25 C26 . . . . 177.34(15) ?
    C23 C24 C25 C26 . . . . -1.2(2) ?
    C22 C21 C26 C25 . . . . 0.6(2) ?
    C3 C21 C26 C25 . . . . -176.04(15) ?
    C24 C25 C26 C21 . . . . 0.3(2) ?
    O2 C4 C31 C36 . . . . 127.10(17) ?
    O2 C4 C31 C32 . . . . -54.7(2) ?
    C36 C31 C32 C33 . . . . 0.4(3) ?
    C4 C31 C32 C33 . . . . -177.76(16) ?
    C31 C32 C33 C34 . . . . -0.1(3) ?
    C32 C33 C34 C35 . . . . -0.3(3) ?
    C33 C34 C35 C36 . . . . 0.3(3) ?
    C32 C31 C36 C35 . . . . -0.4(3) ?
    C4 C31 C36 C35 . . . . 177.73(18) ?
    C34 C35 C36 C31 . . . . 0.1(3) ?
loop_
    _geom_hbond_atom_site_label_D
    _geom_hbond_atom_site_label_H
    _geom_hbond_atom_site_label_A
    _geom_hbond_site_symmetry_A
    _geom_hbond_distance_DH
    _geom_hbond_distance_HA
    _geom_hbond_distance_DA
    _geom_hbond_angle_DHA
    C23 H23 F1 2_746 0.95 2.55 3.375(2) 145.1
    C34 H34 Cl1 2_645 0.95 2.80 3.5462(18) 136.0
    C14 H14 <i>Cg</i> 4_655 0.95 2.51 3.297(2) 140
_iucr_refine_instructions_details
;
TITL ca084_aa in P2(1)/n         New: P21/c
CELL  0.71073    9.1977   21.6887   11.6072    90.000   124.629    90.000
ZERR        4    0.0002    0.0004    0.0002     0.000     0.001     0.000
LATT   1
SYMM             - X ,    0.50000 + Y ,    0.50000 - Z
SFAC  C  H Cl  F  O
UNIT    88   60   8   4   8
ACTA
BOND $H
CONF
HTAB
TEMP -73
OMIT -1   3   5
OMIT  2   5   2
OMIT  0   1   2
EQIV $1 2-x,-1/2+y,3/2-z
EQIV $2 1-x,-1/2+y,1/2-z
HTAB C23 F1_$1
HTAB C34 CL1_$2
L.S. 10
FMAP 2
PLAN -5
WGHT    0.041000    0.827900
FVAR       0.27608
CL1   3    1.076686    0.330621    0.860950    11.00000    0.04699    0.06392 =
         0.03427    0.00794    0.01765    0.02352
CL2   3    1.600008    0.174429    1.216437    11.00000    0.05301    0.04813 =
         0.05272    0.02294    0.03073    0.01694
F1    4    1.357245    0.388316    0.852384    11.00000    0.09818    0.03622 =
         0.06264    0.01602    0.04969    0.00852
O1    5    1.206696    0.236292    1.150093    11.00000    0.05865    0.05963 =
         0.04305   -0.01244    0.03749   -0.01128
O2    5    0.667272   -0.008110    0.414503    11.00000    0.05282    0.03487 =
         0.03532   -0.00885    0.02284   -0.01620
C1    1    1.221783    0.220335    1.056874    11.00000    0.03402    0.03848 =
         0.02932   -0.00120    0.01831   -0.00240
C2    1    1.120786    0.169723    0.961630    11.00000    0.03875    0.04039 =
         0.04038   -0.00606    0.02507   -0.01201
AFIX  43
H2    2    1.052982    0.144497    0.981321    11.00000   -1.20000
AFIX   0
C3    1    1.118569    0.156923    0.847846    11.00000    0.02993    0.02975 =
         0.03364   -0.00140    0.01657   -0.00258
AFIX  43
H3    2    1.196970    0.180012    0.835990    11.00000   -1.20000
AFIX   0
C4    1    0.636049   -0.000759    0.279478    11.00000    0.04602    0.03276 =
         0.03516   -0.00197    0.02003   -0.00597
AFIX  23
H4A   2    0.745195   -0.009885    0.284818    11.00000   -1.20000
H4B   2    0.600105    0.042194    0.246456    11.00000   -1.20000
AFIX   0
C11   1    1.348649    0.255301    1.036960    11.00000    0.03366    0.02746 =
         0.02191   -0.00437    0.01470   -0.00260
C12   1    1.293753    0.307013    0.951149    11.00000    0.03731    0.03208 =
         0.02330   -0.00319    0.01473    0.00291
C13   1    1.413393    0.339383    0.938308    11.00000    0.06102    0.02521 =
         0.03345    0.00064    0.02772   -0.00184
C14   1    1.587326    0.322903    1.011073    11.00000    0.04982    0.03836 =
         0.04273   -0.00728    0.02911   -0.01648
AFIX  43
H14   2    1.667788    0.346302    1.002200    11.00000   -1.20000
AFIX   0
C15   1    1.645182    0.272042    1.097494    11.00000    0.03387    0.04365 =
         0.03622   -0.00485    0.01745   -0.00602
AFIX  43
H15   2    1.765831    0.260054    1.148929    11.00000   -1.20000
AFIX   0
C16   1    1.525328    0.238682    1.108368    11.00000    0.03545    0.02918 =
         0.02711    0.00166    0.01603    0.00121
C21   1    1.008543    0.111267    0.739970    11.00000    0.03036    0.02712 =
         0.03335   -0.00189    0.01568   -0.00136
C22   1    0.898650    0.069303    0.749000    11.00000    0.05062    0.03383 =
         0.03380   -0.00167    0.02348   -0.00988
AFIX  43
H22   2    0.899961    0.068166    0.831404    11.00000   -1.20000
AFIX   0
C23   1    0.789380    0.029914    0.640184    11.00000    0.05316    0.03247 =
         0.04051   -0.00255    0.02609   -0.01505
AFIX  43
H23   2    0.716413    0.001779    0.648208    11.00000   -1.20000
AFIX   0
C24   1    0.785103    0.031046    0.518158    11.00000    0.03850    0.02349 =
         0.03548   -0.00428    0.01781   -0.00375
C25   1    0.893974    0.071335    0.507161    11.00000    0.03513    0.03247 =
         0.03647   -0.00522    0.02158   -0.00178
AFIX  43
H25   2    0.893611    0.071877    0.425159    11.00000   -1.20000
AFIX   0
C26   1    1.003571    0.110885    0.618071    11.00000    0.03234    0.03159 =
         0.04013   -0.00514    0.02214   -0.00430
AFIX  43
H26   2    1.077542    0.138580    0.610216    11.00000   -1.20000
AFIX   0
C31   1    0.491960   -0.044543    0.180239    11.00000    0.03753    0.03567 =
         0.02976   -0.00190    0.01778   -0.00251
C32   1    0.507388   -0.107054    0.211011    11.00000    0.04242    0.03800 =
         0.02961    0.00029    0.01600   -0.00382
AFIX  43
H32   2    0.607900   -0.121707    0.296939    11.00000   -1.20000
AFIX   0
C33   1    0.379103   -0.148090    0.118771    11.00000    0.06017    0.04004 =
         0.03992   -0.00750    0.02990   -0.01371
AFIX  43
H33   2    0.391764   -0.190718    0.141382    11.00000   -1.20000
AFIX   0
C34   1    0.232823   -0.127639   -0.005868    11.00000    0.04936    0.06368 =
         0.03519   -0.01672    0.02320   -0.01857
AFIX  43
H34   2    0.144721   -0.156072   -0.069545    11.00000   -1.20000
AFIX   0
C35   1    0.214422   -0.066108   -0.038027    11.00000    0.04100    0.07719 =
         0.03275   -0.00192    0.00908    0.00455
AFIX  43
H35   2    0.113091   -0.051887   -0.123995    11.00000   -1.20000
AFIX   0
C36   1    0.343855   -0.024267    0.054937    11.00000    0.04742    0.04551 =
         0.04094    0.00523    0.01751    0.00671
AFIX  43
H36   2    0.330223    0.018348    0.032089    11.00000   -1.20000
HKLF 4 1  1.0000  0.0000  0.0000  0.0000 -1.0000  0.0000 -1.0000  0.0000 -1.0000
REM  ca084_aa in P2(1)/n         New: P21/c
REM R1 =  0.0406 for   3729 Fo > 4sig(Fo)  and  0.0555 for all   4712 data
REM    244 parameters refined using      0 restraints
END
;
data_global
_journal_date_recd_electronic     2012-11-04
_journal_date_accepted     2012-11-14
_journal_name_full     'Acta Crystallographica, Section E'
_journal_year     2012
_journal_volume     68
_journal_issue     12
_journal_page_first     o3386
_journal_page_last     o3386
_journal_paper_category     QO
_journal_paper_doi     10.1107/S1600536812046855
_journal_coeditor_code     NC2298
_publ_contact_author_name     'Dr Richard Betz'
_publ_contact_author_address
;
Department of Chemistry
Nelson Mandela Metropolitan University
Summerstrand Campus (South)
University Way
Summerstrand
PO Box 77000
Port Elizabeth
6031
South Africa
;
_publ_contact_author_email     'richard.betz@webmail.co.za'
_publ_contact_author_fax     '+27-41-504-4236'
_publ_contact_author_phone     '+27-41-504-4285'
_publ_section_title
;\
(2<i>E</i>)-3-[4-(Benzyloxy)phenyl]-1-(2,6-dichloro-3-fluorophenyl)prop-2-en-1-\
one
;
loop_
    _publ_author_name
    _publ_author_address
    'Praveen, Aletti S.'
;
University of Mysore
Department of Studies in Chemistry
Manasagangotri
Mysore 570 006
India
;
    'Yathirajan, Hemmige S.'
;
University of Mysore
Department of Studies in Chemistry
Manasagangotri
Mysore 570 006
India
;
    'Gerber, Thomas'
;
Nelson Mandela Metropolitan University
Summerstrand Campus
Department of Chemistry
University Way
Summerstrand
PO Box 77000
Port Elizabeth
6031
South Africa
;
    'van Brecht, Benjamin'
;
Nelson Mandela Metropolitan University
Summerstrand Campus
Department of Chemistry
University Way
Summerstrand
PO Box 77000
Port Elizabeth
6031
South Africa
;
    'Betz, Richard'
;
Nelson Mandela Metropolitan University
Summerstrand Campus
Department of Chemistry
University Way
Summerstrand
PO Box 77000
Port Elizabeth
6031
South Africa
;
