# Supplementary material for: (2E)-3-[4-(Benz­yloxy)phen­yl]-1-(2,6-dichloro-3-fluoro­phen­yl)prop-2-en-1-one
Source: Acta Crystallogr Sect E Struct Rep Online. 2012 Nov 17;68(Pt 12):o3386. doi: 10.1107/S1600536812046855 (PMC3588981; doi:10.1107/S1600536812046855)
Supplement: Supplementary file 3 [file e-68-o3386-Isup3.hkl]

# 
# h,k,l, Fc-squared, Fo-squared, sigma(Fo-squared) and status flag 
# 
data_I
_shelx_title ' ca084_aa in P2(1)/n         New: P21/c' 
_shelx_refln_list_code          4 
_shelx_F_calc_maximum      112.41 
_exptl_crystal_F_000       824.00 
_reflns_d_resolution_high  0.7490 
 
loop_ 
 _symmetry_equiv_pos_as_xyz 
 'x, y, z' 
 '-x, y+1/2, -z+1/2' 
 '-x, -y, -z' 
 'x, -y-1/2, z-1/2' 
 
_cell_length_a     9.1977 
_cell_length_b    21.6887 
_cell_length_c    11.6072 
_cell_angle_alpha  90.000 
_cell_angle_beta  124.629 
_cell_angle_gamma  90.000 
 
_shelx_F_squared_multiplier     1.000 
 
loop_ 
 _refln_index_h 
 _refln_index_k 
 _refln_index_l 
 _refln_F_squared_calc 
 _refln_F_squared_meas 
 _refln_F_squared_sigma 
 _refln_observed_status 
   1   0   0     3855.48     3580.92     88.83 o 
   2   0   0        2.19       -0.26      4.20 o 
   3   0   0     1498.99     1318.38     46.97 o 
   4   0   0     3209.36     3067.61     48.04 o 
   5   0   0      334.43      389.71      7.06 o 
   6   0   0      184.81      173.16      5.45 o 
   7   0   0     1486.87     1528.45     35.42 o 
   8   0   0      283.99      302.80     12.93 o 
   9   0   0      166.28      146.01      7.94 o 
  10   0   0      219.60      224.53      9.73 o 
   1   1   0     1513.99     1503.86     17.28 o 
   2   1   0    11593.15    11200.68    390.18 o 
   3   1   0      223.33      220.13      5.29 o 
   4   1   0     2706.07     2947.31     47.43 o 
   5   1   0       48.44       29.63      1.64 o 
   6   1   0       38.71       50.84      2.35 o 
   7   1   0      105.54      112.38      3.53 o 
   8   1   0      105.31      110.52      4.04 o 
   9   1   0       20.55       28.30      3.50 o 
  10   1   0        2.78       11.46      4.16 o 
   1   2   0      500.29      479.62      5.50 o 
   2   2   0      617.61      582.26      8.67 o 
   3   2   0       13.45       16.70      1.32 o 
   4   2   0      369.28      374.83      8.05 o 
   5   2   0      208.47      220.77      5.22 o 
   6   2   0      651.88      644.55      8.49 o 
   7   2   0       11.41       13.27      2.57 o 
   8   2   0       12.40       16.14      2.62 o 
   9   2   0       55.01       58.02      3.92 o 
  10   2   0        1.71        3.77      4.05 o 
   2   3   0     8575.57     8349.30     95.01 o 
   3   3   0     2002.86     2012.13     22.96 o 
   4   3   0      184.79      132.45      4.37 o 
   5   3   0      133.09      128.45      5.04 o 
   6   3   0      112.12       89.49      5.37 o 
   7   3   0       57.84       55.20      3.27 o 
   8   3   0      203.54      206.58      5.76 o 
   9   3   0       64.78       74.64      5.00 o 
  10   3   0       31.10       40.67      4.69 o 
   1   4   0     6011.22     6282.62     67.98 o 
   2   4   0    12635.35    12742.88    199.74 o 
   3   4   0       24.89       25.34      2.03 o 
   4   4   0      224.77      191.80      5.98 o 
   5   4   0        0.00        3.44      3.15 o 
   6   4   0      697.67      666.37     12.98 o 
   7   4   0      715.46      688.64     10.72 o 
   8   4   0       87.59      107.40      4.86 o 
   9   4   0        6.10       14.90      2.84 o 
  10   4   0      103.46      126.87     11.81 o 
   1   5   0     2352.65     2537.69     26.78 o 
   2   5   0    12482.08    12872.34    188.52 o 
   3   5   0     2518.33     2612.20     31.89 o 
   4   5   0     1527.93     1423.50     18.47 o 
   5   5   0      100.14      107.23      5.57 o 
   6   5   0      446.05      394.98      9.31 o 
   7   5   0        0.07       -0.13      3.78 o 
   8   5   0      494.66      493.11     11.82 o 
   9   5   0        0.00        2.54      9.18 o 
   1   6   0     1278.36     1356.89     14.27 o 
   2   6   0      140.03      166.91      3.33 o 
   3   6   0     1940.86     2004.64     26.03 o 
   4   6   0     4860.64     5089.97     75.85 o 
   5   6   0       10.77       10.19      3.87 o 
   6   6   0     1581.94     1519.20     26.17 o 
   7   6   0       34.44       27.16      4.37 o 
   8   6   0       75.18       59.92      5.44 o 
   9   6   0      108.67      137.87     15.48 o 
   1   7   0     3421.38     3443.74     37.76 o 
   2   7   0     9038.38     8925.17    115.72 o 
   3   7   0        2.95        8.15      2.48 o 
   4   7   0     3009.23     2930.86     43.49 o 
   5   7   0      262.68      251.98      5.60 o 
   6   7   0     1277.45     1261.24     22.13 o 
   7   7   0       18.20       28.29      4.34 o 
   8   7   0       42.92       59.61     15.02 o 
   9   7   0        3.38       14.50     15.28 o 
   0   8   0      142.65      159.55      3.15 o 
   1   8   0     1771.24     1883.87     21.41 o 
   2   8   0     1185.77     1251.74     16.53 o 
   3   8   0     1561.15     1630.18     21.51 o 
   4   8   0      782.97      733.91     11.91 o 
   5   8   0      217.89      216.56     10.32 o 
   6   8   0     2433.44     2421.87     52.01 o 
   7   8   0       65.26       71.80      6.14 o 
   8   8   0       80.64       87.91     13.38 o 
   9   8   0      135.98      183.54     25.85 o 
   1   9   0        0.77       -0.76      0.76 o 
   2   9   0       17.37       15.49      1.62 o 
   3   9   0     1367.30     1439.93     19.06 o 
   4   9   0        0.32       -0.46      2.14 o 
   5   9   0      428.88      403.42      8.50 o 
   6   9   0       15.49       26.75      3.43 o 
   7   9   0      221.71      238.49     10.56 o 
   8   9   0        6.88       12.73     12.40 o 
   9   9   0       10.89       22.34     19.15 o 
   0  10   0      879.89     1036.55     18.37 o 
   1  10   0      158.79      130.68      2.70 o 
   2  10   0       26.73       23.14      1.76 o 
   3  10   0     3397.43     3477.65     48.45 o 
   4  10   0      219.20      206.45      5.03 o 
   5  10   0      120.90      125.23      6.02 o 
   6  10   0      478.59      455.31      9.60 o 
   7  10   0       70.29       77.95      7.19 o 
   8  10   0        2.17        2.36      5.41 o 
   9  10   0       21.52       46.11     27.88 o 
   1  11   0        8.03        6.20      1.97 o 
   2  11   0     2277.07     2037.45     32.91 o 
   3  11   0       49.69       33.53      2.23 o 
   4  11   0        3.65        6.61      2.52 o 
   5  11   0       20.35       19.30      4.41 o 
   6  11   0       50.61       53.18      8.79 o 
   7  11   0        9.10       -4.46      6.30 o 
   8  11   0      125.87      109.89      8.24 o 
   9  11   0        1.88       15.05     20.86 o 
   0  12   0     6168.77     6324.86    111.46 o 
   1  12   0       27.58       27.12      2.26 o 
   2  12   0      756.97      792.48     12.49 o 
   3  12   0       41.96       36.29      2.52 o 
   4  12   0     4250.46     4172.13     62.06 o 
   5  12   0       99.51       99.13      5.42 o 
   6  12   0      638.92      587.70     12.14 o 
   7  12   0        1.45        0.00      6.30 o 
   8  12   0       24.78       18.50      5.89 o 
   9  12   0        1.97       -6.95      7.61 o 
   1  13   0      338.15      363.55      7.99 o 
   2  13   0     1820.95     1745.43     32.76 o 
   3  13   0      120.65      131.48      4.27 o 
   4  13   0     1782.74     1776.74     27.22 o 
   5  13   0        1.67       -2.06      2.96 o 
   6  13   0       31.48       32.54      3.35 o 
   7  13   0        9.10        8.00      6.17 o 
   8  13   0      165.81      161.14      9.58 o 
   9  13   0        2.96       -7.22      7.22 o 
   0  14   0     4489.42     4939.97    125.50 o 
   1  14   0      435.44      452.80      9.57 o 
   2  14   0     1229.15     1243.86     16.27 o 
   3  14   0      100.08       87.53      3.97 o 
   4  14   0      139.49      142.33      5.40 o 
   5  14   0      365.44      373.37      8.75 o 
   6  14   0        5.92        1.55      3.10 o 
   7  14   0        3.27        1.31      6.17 o 
   8  14   0        2.08       -1.44      6.95 o 
   1  15   0       10.38        9.61      2.53 o 
   2  15   0       19.27       15.95      3.11 o 
   3  15   0        1.16        4.90      2.41 o 
   4  15   0      434.77      424.54      8.82 o 
   5  15   0       39.71       41.92      3.94 o 
   6  15   0       29.21       28.03      5.71 o 
   7  15   0      142.24      134.87      9.84 o 
   8  15   0        4.37       -7.08      7.08 o 
   0  16   0       69.88       67.43      4.59 o 
   1  16   0       63.49       57.27      5.95 o 
   2  16   0        0.54        1.76      3.51 o 
   3  16   0      733.43      720.87     15.37 o 
   4  16   0       22.79       20.70      3.01 o 
   5  16   0        2.69       -1.77      2.99 o 
   6  16   0       56.28       55.83      5.90 o 
   7  16   0        1.29       -5.90      6.03 o 
   8  16   0        0.62       -6.95      6.95 o 
   1  17   0      252.44      250.58      4.93 o 
   2  17   0     1161.48     1195.59     23.46 o 
   3  17   0      441.99      429.82      8.57 o 
   4  17   0        0.38       -2.16      2.64 o 
   5  17   0       12.50       15.14      3.54 o 
   6  17   0        0.56       -1.32      5.25 o 
   7  17   0      211.25      208.21     11.02 o 
   8  17   0       72.98       50.12      8.00 o 
   0  18   0     2499.04     2492.38     92.75 o 
   1  18   0        0.37       -0.68      1.36 o 
   2  18   0     1142.47     1186.10     23.43 o 
   3  18   0       88.02       97.57      6.19 o 
   4  18   0      156.92      156.72      7.02 o 
   5  18   0       25.89       20.13      3.34 o 
   6  18   0       70.36       73.76     11.74 o 
   7  18   0        1.10       -5.90      5.90 o 
   1  19   0        7.44        7.60      1.93 o 
   2  19   0      214.87      219.97      7.10 o 
   3  19   0       55.86       50.24      6.03 o 
   4  19   0      126.33      125.86      4.63 o 
   5  19   0       48.14       58.36      4.64 o 
   6  19   0        5.35        9.22      3.42 o 
   7  19   0       40.90       30.83      6.56 o 
   0  20   0      672.64      694.46     13.97 o 
   1  20   0      179.31      180.59      4.54 o 
   2  20   0       16.85       10.47      4.92 o 
   3  20   0       30.50       28.73      4.72 o 
   4  20   0       60.78       54.71      6.43 o 
   5  20   0      134.70      128.31      7.87 o 
   6  20   0      392.62      411.85     10.04 o 
   7  20   0       24.91       25.06      6.56 o 
   1  21   0      759.84      798.79     12.01 o 
   2  21   0      671.08      681.78     16.87 o 
   3  21   0      101.39      100.23      6.69 o 
   4  21   0       20.34       16.40      4.59 o 
   5  21   0      106.40      120.96      7.74 o 
   6  21   0        7.83        7.35      4.99 o 
   0  22   0      285.62      306.15      9.66 o 
   1  22   0      365.68      369.97      8.11 o 
   2  22   0       24.83       26.25      9.25 o 
   3  22   0       22.57       27.81      4.85 o 
   4  22   0        3.04        5.12      4.72 o 
   5  22   0       28.81       32.93      5.25 o 
   6  22   0        2.46        5.25      5.12 o 
   1  23   0        4.06        5.89      2.31 o 
   2  23   0       78.21       61.18      6.95 o 
   3  23   0      293.60      274.59     10.89 o 
   4  23   0       27.73       23.62      5.25 o 
   5  23   0       74.08       74.39      7.48 o 
   6  23   0        0.03        7.48      5.25 o 
   0  24   0        5.03        2.84      3.13 o 
   1  24   0        6.96       10.83      4.19 o 
   2  24   0       25.40       26.63      4.99 o 
   3  24   0       33.50       29.65      5.12 o 
   4  24   0       50.29       55.76      6.56 o 
   5  24   0       10.01       11.55      5.38 o 
   1  25   0      108.09       95.36      3.85 o 
   2  25   0      147.11      169.50      8.66 o 
   3  25   0        5.85       10.63      4.99 o 
   4  25   0       88.36      104.96      8.13 o 
   5  25   0       31.52       36.60      6.17 o 
   0  26   0       75.18       72.26     11.41 o 
   1  26   0        3.37        7.15      2.66 o 
   2  26   0        6.73        9.61      3.88 o 
   3  26   0        3.57        1.05      4.99 o 
   4  26   0       19.97       19.15      5.77 o 
   1  27   0      258.13      277.58     16.16 o 
   2  27   0       27.35       28.57      4.44 o 
   3  27   0       10.03        5.77      5.25 o 
   0  28   0      231.50      241.79     10.36 o 
   1  28   0        0.01        2.56      6.01 o 
   2  28   0       19.25       24.86      4.66 o 
 -10   1   1       56.30       49.85      4.37 o 
  -9   1   1       73.15       77.08      4.09 o 
  -8   1   1       11.69       18.63      2.46 o 
  -7   1   1        0.61       -0.60      2.33 o 
  -6   1   1        6.60        8.66      1.50 o 
  -5   1   1      135.84      111.83      3.98 o 
  -4   1   1      781.33      773.65     17.32 o 
  -3   1   1     1840.24     1961.69     38.59 o 
  -2   1   1     1416.73     1409.49     20.32 o 
  -1   1   1      130.97      118.14      7.00 o 
   0   1   1     3065.45     2830.75     62.57 o 
   1   1   1     1018.38     1035.00     16.51 o 
   2   1   1     1835.59     1854.60     34.29 o 
   3   1   1      728.22      752.14     16.96 o 
   4   1   1        4.60        2.55      0.90 o 
   5   1   1       27.44       37.17      1.96 o 
   6   1   1       30.20       25.11      2.32 o 
   7   1   1        2.52        2.50      2.48 o 
   8   1   1      193.42      180.60      5.11 o 
   9   1   1        5.30        7.02      3.78 o 
 -10   2   1       71.50       55.78      4.39 o 
  -9   2   1      234.65      254.44      6.44 o 
  -8   2   1      283.66      271.48      5.59 o 
  -7   2   1       33.25       37.51      2.96 o 
  -6   2   1      387.22      383.16     11.02 o 
  -5   2   1      768.82      781.98     18.07 o 
  -4   2   1      785.72      736.02     15.10 o 
  -3   2   1     1230.60     1091.33     19.44 o 
  -2   2   1     8465.40     8383.90    173.99 o 
  -1   2   1        3.33        6.54      0.41 o 
   0   2   1        2.19        0.71      0.51 o 
   1   2   1     7387.21     7389.89     98.84 o 
   2   2   1      393.79      369.78      4.53 o 
   3   2   1      125.96      118.41      2.89 o 
   4   2   1     2341.49     2385.66     46.38 o 
   5   2   1        0.07        1.07      1.24 o 
   6   2   1     1867.66     1868.05     26.01 o 
   7   2   1       83.92      104.99      3.89 o 
   8   2   1      218.01      188.72      5.21 o 
   9   2   1       17.44       17.58      3.87 o 
 -10   3   1       44.27       51.18      4.10 o 
  -9   3   1       43.77       43.62      3.12 o 
  -8   3   1        1.04        4.07      2.73 o 
  -7   3   1       63.12       68.37      3.07 o 
  -6   3   1      179.19      178.39      5.49 o 
  -5   3   1      169.17      153.73      5.01 o 
  -4   3   1     3162.72     3164.47     66.16 o 
  -3   3   1     2791.32     2926.38     31.80 o 
  -2   3   1     4614.72     4519.44     45.13 o 
  -1   3   1     1463.75     1417.04     15.70 o 
   0   3   1       20.98       19.47      0.93 o 
   1   3   1        5.13        0.60      1.22 o 
   2   3   1     2839.91     2714.86     28.51 o 
   3   3   1     1136.82     1241.26     19.03 o 
   4   3   1     1443.22     1426.66     29.16 o 
   5   3   1      105.43       91.59      5.15 o 
   6   3   1        1.53        4.77      2.27 o 
   7   3   1       63.19       64.52      3.32 o 
   8   3   1      394.59      385.20      8.59 o 
   9   3   1       87.76      106.83      5.12 o 
 -10   4   1        1.96       10.84      4.23 o 
  -9   4   1      269.18      291.18      6.18 o 
  -8   4   1        0.25        2.49      3.97 o 
  -7   4   1      222.22      214.20      6.94 o 
  -6   4   1      543.02      530.30     10.77 o 
  -5   4   1      495.74      486.34     11.75 o 
  -4   4   1      570.08      729.06      9.71 o 
  -3   4   1      585.94      536.05      7.49 o 
  -2   4   1     4345.37     4390.21     44.37 o 
  -1   4   1       31.43       32.41      1.40 o 
   1   4   1       59.42       80.38      3.25 o 
   2   4   1     1075.71     1253.30     13.79 o 
   3   4   1      540.26      585.52      8.11 o 
   4   4   1      298.90      274.53      6.46 o 
   5   4   1      187.64      173.00      6.05 o 
   6   4   1      191.97      184.64      6.52 o 
   7   4   1       41.21       56.94      3.38 o 
   8   4   1       15.33       16.75      2.54 o 
   9   4   1        0.72        4.96      3.60 o 
 -10   5   1        4.92       16.07      4.34 o 
  -9   5   1       16.92       18.38      7.36 o 
  -8   5   1       69.69       65.28      5.32 o 
  -7   5   1      548.88      583.91     11.90 o 
  -6   5   1       39.46       49.00      4.32 o 
  -5   5   1     1361.75     1351.09     25.84 o 
  -4   5   1       12.37       10.03      1.47 o 
  -3   5   1     2381.46     2470.68     30.03 o 
  -2   5   1    10824.46    10671.01    110.25 o 
  -1   5   1        9.31       23.87      2.61 o 
   0   5   1      931.79     1005.47     11.48 o 
   1   5   1     1793.38     1908.13     20.14 o 
   2   5   1     1224.44     1095.77     12.89 o 
   3   5   1      291.91      278.12      5.41 o 
   4   5   1      140.48      143.34      2.84 o 
   5   5   1      429.01      408.36      9.87 o 
   6   5   1       20.05       15.00      3.84 o 
   7   5   1       16.57       21.14      4.16 o 
   8   5   1      195.17      214.79      7.84 o 
   9   5   1       36.01       50.40      6.72 o 
 -10   6   1        1.10       12.19     16.20 o 
  -9   6   1        3.04        8.73      9.31 o 
  -8   6   1      177.20      156.44      7.05 o 
  -7   6   1      513.81      560.47     11.66 o 
  -6   6   1      479.99      521.04     12.25 o 
  -5   6   1      230.04      221.53      5.83 o 
  -4   6   1     2177.95     2211.06     35.80 o 
  -3   6   1      291.27      338.48      7.83 o 
  -2   6   1      428.03      427.35      6.14 o 
  -1   6   1      569.71      589.48      6.89 o 
   0   6   1      394.73      446.91     10.05 o 
   1   6   1     4736.93     4743.16     52.05 o 
   2   6   1     1376.86     1423.84     18.64 o 
   3   6   1        3.32        3.41      1.65 o 
   4   6   1       57.76       59.12      3.06 o 
   5   6   1      365.54      364.37      8.62 o 
   6   6   1      251.80      264.63      7.69 o 
   7   6   1       16.95       22.83      4.47 o 
   8   6   1        3.98       10.25      6.23 o 
   9   6   1        1.72        8.29      5.63 o 
 -10   7   1       53.97       42.77      8.53 o 
  -9   7   1       26.51       30.52     10.63 o 
  -8   7   1      110.05      105.94      8.58 o 
  -7   7   1      184.97      176.08      6.85 o 
  -6   7   1        0.03        1.61      4.54 o 
  -5   7   1       35.17       38.87      2.95 o 
  -4   7   1      644.30      676.98     10.17 o 
  -3   7   1       70.89      100.76      2.86 o 
  -2   7   1       56.29       45.19      1.75 o 
  -1   7   1      770.15      798.81     18.20 o 
   0   7   1      241.21      229.53      5.01 o 
   1   7   1     1797.21     1842.73     20.58 o 
   2   7   1       20.28       22.73      1.71 o 
   3   7   1      227.83      254.84      5.04 o 
   4   7   1      389.70      408.34      8.06 o 
   5   7   1      279.93      272.25      5.39 o 
   6   7   1        0.08        2.64      4.01 o 
   7   7   1       42.10       48.63      5.67 o 
   8   7   1       47.77       64.81     10.10 o 
   9   7   1        0.63       -2.89      7.87 o 
 -10   8   1        0.29        7.05     13.97 o 
  -9   8   1       62.62       66.46     14.43 o 
  -8   8   1       46.38       45.97      5.89 o 
  -7   8   1        2.37       -0.16      4.01 o 
  -6   8   1       52.83       45.15      2.93 o 
  -5   8   1       38.53       38.72      3.01 o 
  -4   8   1       20.11       26.82      2.09 o 
  -3   8   1     2214.29     2266.36     29.58 o 
  -2   8   1     1518.06     1521.56     18.50 o 
  -1   8   1     1164.72     1172.31     20.09 o 
   0   8   1       90.28      107.50      2.50 o 
   1   8   1       36.80       44.05      1.80 o 
   2   8   1     4414.18     4632.78     60.63 o 
   3   8   1        4.62        9.82      1.92 o 
   4   8   1      554.80      519.03      9.23 o 
   5   8   1        2.54        0.41      2.48 o 
   6   8   1      412.10      408.41     10.31 o 
   7   8   1       89.51       82.39     10.10 o 
   8   8   1        6.21        9.85     13.45 o 
   9   8   1        0.03       -4.72      8.00 o 
 -10   9   1       79.08       58.38      9.05 o 
  -9   9   1       16.24       13.88      5.90 o 
  -8   9   1        1.40       -2.32      5.31 o 
  -7   9   1      415.22      429.88     13.71 o 
  -6   9   1      472.40      468.97      8.71 o 
  -5   9   1      402.65      416.45      7.83 o 
  -4   9   1      222.12      215.27      4.75 o 
  -3   9   1     2505.50     2638.20     34.51 o 
  -2   9   1      721.69      661.95      9.66 o 
  -1   9   1     1350.76     1248.30     27.06 o 
   0   9   1       52.55       52.19      2.07 o 
   1   9   1        3.90        9.85      1.14 o 
   2   9   1     1598.06     1465.78     19.31 o 
   3   9   1      358.53      346.54      6.19 o 
   4   9   1     2341.95     2382.91     35.77 o 
   5   9   1       76.50       77.91      3.95 o 
   6   9   1      794.75      815.93     16.89 o 
   7   9   1        2.65        3.83      6.36 o 
   8   9   1      347.75      358.45     33.13 o 
   9   9   1        2.43        1.71      8.13 o 
  -9  10   1      252.14      259.63     11.41 o 
  -8  10   1       10.40        2.05      5.50 o 
  -7  10   1        7.07       10.23      6.03 o 
  -6  10   1      262.69      255.66      6.27 o 
  -5  10   1     1601.99     1598.99     24.56 o 
  -4  10   1      428.12      432.43      7.34 o 
  -3  10   1      150.55      137.32      3.47 o 
  -2  10   1     2705.11     2750.76     40.53 o 
  -1  10   1        7.52       12.88      1.42 o 
   0  10   1     3988.73     4266.53     73.27 o 
   1  10   1      605.96      699.61      9.38 o 
   2  10   1      136.38      146.10      3.59 o 
   3  10   1     1700.63     1712.60     22.69 o 
   4  10   1       10.88       19.07      2.71 o 
   5  10   1       10.05       10.60      2.76 o 
   6  10   1      766.05      774.63     18.58 o 
   7  10   1       31.16       36.20      8.72 o 
   8  10   1        0.04        4.77     13.38 o 
  -9  11   1        0.56        0.44      7.87 o 
  -8  11   1       18.85        4.41      5.54 o 
  -7  11   1      223.87      224.08     10.63 o 
  -6  11   1      150.29      141.54      4.78 o 
  -5  11   1      419.03      422.59     10.98 o 
  -4  11   1       89.88       89.95      3.89 o 
  -3  11   1       55.36       65.70      2.94 o 
  -2  11   1     2066.47     2014.80     25.69 o 
  -1  11   1     1237.42     1214.12     29.75 o 
   0  11   1     2829.76     3033.00     40.29 o 
   1  11   1     1854.66     2045.88     30.34 o 
   2  11   1     1750.10     1784.46     26.77 o 
   3  11   1        0.14        3.96      2.09 o 
   4  11   1      822.88      874.14     15.40 o 
   5  11   1      100.74       91.83      4.45 o 
   6  11   1      343.19      340.85     13.12 o 
   7  11   1       16.42       22.95      8.33 o 
   8  11   1       18.82       28.47     12.33 o 
  -9  12   1       68.53       70.44     10.04 o 
  -8  12   1        0.10       -5.25      6.43 o 
  -7  12   1        0.85        0.13      6.03 o 
  -6  12   1      299.07      285.34      7.28 o 
  -5  12   1      215.75      204.76      6.97 o 
  -4  12   1      233.05      227.10      5.51 o 
  -3  12   1      626.31      559.98      9.40 o 
  -2  12   1       27.03       35.66      1.74 o 
  -1  12   1       31.86       37.07      2.84 o 
   0  12   1       33.34       24.27      2.16 o 
   1  12   1      999.54     1046.89     19.98 o 
   2  12   1       51.02       32.90      2.23 o 
   3  12   1      328.77      348.03      7.91 o 
   4  12   1     3834.60     3770.37     56.08 o 
   5  12   1       26.80       29.71      3.25 o 
   6  12   1      148.40      152.10      8.46 o 
   7  12   1       38.11       37.65      5.90 o 
   8  12   1        0.03       -7.22      7.22 o 
  -9  13   1       15.09       19.29      6.35 o 
  -8  13   1        0.23       -6.03      6.03 o 
  -7  13   1        3.10       -1.97      5.90 o 
  -6  13   1       27.91       29.90      3.54 o 
  -5  13   1      567.03      565.65     10.87 o 
  -4  13   1      417.19      402.35      7.72 o 
  -3  13   1       25.27       23.94      2.26 o 
  -2  13   1       21.88       20.90      1.47 o 
  -1  13   1       28.68       37.42      2.84 o 
   0  13   1      248.76      241.50      4.02 o 
   1  13   1      184.10      207.50      5.74 o 
   2  13   1      816.22      820.91     14.18 o 
   3  13   1      176.68      199.31      5.38 o 
   4  13   1      483.56      506.54      9.48 o 
   5  13   1      151.60      144.20      7.67 o 
   6  13   1       21.22       26.00      5.12 o 
   7  13   1      140.75      136.14      8.30 o 
   8  13   1        0.01       -7.08      7.22 o 
  -9  14   1       22.50       11.80      6.49 o 
  -8  14   1        9.38        4.46      6.56 o 
  -7  14   1        0.02        2.94      7.81 o 
  -6  14   1      232.08      226.56      6.74 o 
  -5  14   1       12.06        7.15      3.15 o 
  -4  14   1      427.16      409.96      7.89 o 
  -3  14   1      188.04      194.49      6.19 o 
  -2  14   1       58.48       59.80      4.17 o 
  -1  14   1      141.78      177.20      3.51 o 
   0  14   1      245.35      240.95      3.86 o 
   1  14   1      285.72      314.73     12.01 o 
   2  14   1     1678.72     1704.38     27.98 o 
   3  14   1     1564.65     1562.83     23.95 o 
   4  14   1        0.06        0.83      3.02 o 
   5  14   1        6.13        1.12      3.11 o 
   6  14   1       81.65       93.00      7.81 o 
   7  14   1        3.39       -2.23      6.56 o 
   8  14   1        3.47       -5.25      7.48 o 
  -9  15   1        6.22       -5.46      6.41 o 
  -8  15   1       46.83       34.11      7.22 o 
  -7  15   1      212.45      210.39     10.23 o 
  -6  15   1      600.13      587.85     12.37 o 
  -5  15   1      433.54      405.32      9.28 o 
  -4  15   1       26.32       32.96      2.96 o 
  -3  15   1      322.67      318.59      6.42 o 
  -2  15   1       72.15       75.18      5.54 o 
  -1  15   1       72.36       78.91      2.60 o 
   0  15   1       41.07       48.06      2.54 o 
   1  15   1      512.84      526.35     11.30 o 
   2  15   1       11.43       10.70      3.51 o 
   3  15   1       18.52       19.22      2.73 o 
   4  15   1      262.20      261.49      7.14 o 
   5  15   1      176.10      153.94      5.95 o 
   6  15   1        7.82       13.19      3.27 o 
   7  15   1       27.01       25.85      7.08 o 
   8  15   1      200.12      180.26     12.07 o 
  -8  16   1      136.56      107.19      9.97 o 
  -7  16   1       52.12       57.24     12.92 o 
  -6  16   1      454.78      404.26      9.36 o 
  -5  16   1      238.25      227.55      6.44 o 
  -4  16   1      817.57      829.77     19.34 o 
  -3  16   1      762.94      743.89     16.19 o 
  -2  16   1        0.14       -0.52      2.74 o 
  -1  16   1      364.91      392.99      5.74 o 
   0  16   1     1406.95     1420.40     20.59 o 
   1  16   1       14.42       16.40      2.99 o 
   2  16   1      219.56      212.05      4.63 o 
   3  16   1      142.07      147.33      5.03 o 
   4  16   1      999.83      939.21     18.04 o 
   5  16   1        4.25        1.99      3.21 o 
   6  16   1      461.49      435.59     10.10 o 
   7  16   1       40.13       26.37      7.08 o 
  -8  17   1       11.92        5.25      6.69 o 
  -7  17   1       35.19       55.62      6.03 o 
  -6  17   1      112.53       98.30      5.26 o 
  -5  17   1      122.56      110.77      4.97 o 
  -4  17   1     1324.97     1309.99     34.77 o 
  -3  17   1     1795.39     1775.70     40.41 o 
  -2  17   1      310.25      295.11      8.04 o 
  -1  17   1       38.27       33.25      1.96 o 
   0  17   1      127.48      142.71      3.56 o 
   1  17   1      194.44      201.87      6.55 o 
   2  17   1     1734.79     1695.32     32.54 o 
   3  17   1      530.09      517.68      9.93 o 
   4  17   1        1.25        2.26      2.86 o 
   5  17   1        1.21        2.38      3.21 o 
   6  17   1        2.08        1.63      4.85 o 
   7  17   1       14.90       11.02      6.95 o 
  -8  18   1        0.26       -4.07      6.30 o 
  -7  18   1        7.59        9.36      6.56 o 
  -6  18   1        3.48        0.09      3.18 o 
  -5  18   1      135.89      141.27      5.43 o 
  -4  18   1       95.23       91.31      4.13 o 
  -3  18   1      325.49      332.86     10.05 o 
  -2  18   1       67.59       73.53      5.20 o 
  -1  18   1       41.14       35.69      2.54 o 
   0  18   1      535.36      518.39      8.16 o 
   1  18   1      394.53      373.72      9.28 o 
   2  18   1      136.90      132.43     10.50 o 
   3  18   1       47.73       40.56      3.48 o 
   4  18   1        4.75        6.66      2.96 o 
   5  18   1       16.07       18.38      3.42 o 
   6  18   1       28.01       23.19      5.05 o 
   7  18   1      118.38      117.81     10.10 o 
  -8  19   1        0.00       -6.30      6.43 o 
  -7  19   1       38.02       56.00      7.61 o 
  -6  19   1       12.81       10.21      3.34 o 
  -5  19   1        0.42        0.52      4.33 o 
  -4  19   1        4.32        5.51      4.20 o 
  -3  19   1        2.29       -1.12      6.76 o 
  -2  19   1      336.20      323.02      8.59 o 
  -1  19   1        1.52        0.14      1.86 o 
   0  19   1        3.97        6.11      1.96 o 
   1  19   1      181.54      208.04      4.70 o 
   2  19   1       23.66       16.71      3.98 o 
   3  19   1      189.92      176.98      8.00 o 
   4  19   1        4.82        7.68      2.76 o 
   5  19   1        1.64        3.49      5.12 o 
   6  19   1        0.11       -1.90      6.89 o 
   7  19   1       24.47       28.60      6.82 o 
  -7  20   1       43.69       51.78      8.20 o 
  -6  20   1        0.57        5.28      3.20 o 
  -5  20   1        0.77        3.54      4.46 o 
  -4  20   1      150.80      136.97      7.35 o 
  -3  20   1        0.00       -5.49      9.77 o 
  -2  20   1      145.05      145.43      6.01 o 
  -1  20   1        0.05        0.65      1.86 o 
   0  20   1       22.05       21.05      2.09 o 
   1  20   1      335.82      350.33      6.61 o 
   2  20   1        2.40       -0.49      4.07 o 
   3  20   1       27.47       21.38      4.59 o 
   4  20   1       21.40       20.73      4.59 o 
   5  20   1        2.90        4.99      4.59 o 
   6  20   1      348.07      354.93      9.18 o 
  -7  21   1        5.79       13.91      5.12 o 
  -6  21   1       59.53       66.65      7.08 o 
  -5  21   1        6.01        8.53      4.72 o 
  -4  21   1       51.81       60.09      6.56 o 
  -3  21   1      287.86      274.33     30.31 o 
  -2  21   1       74.61       62.49      3.12 o 
  -1  21   1        1.94        1.99      1.90 o 
   0  21   1       41.36       45.50      2.94 o 
   1  21   1      159.17      155.11      4.35 o 
   2  21   1      354.08      341.06     17.71 o 
   3  21   1       21.12       25.19      4.85 o 
   4  21   1      183.38      184.72      8.92 o 
   5  21   1       15.14       17.19      4.99 o 
   6  21   1        7.83       12.33      5.25 o 
  -6  22   1       12.19       11.81      5.25 o 
  -5  22   1       35.04       37.39      5.51 o 
  -4  22   1       37.36       36.47      5.25 o 
  -3  22   1      217.31      223.43      9.58 o 
  -2  22   1      336.49      343.09      7.17 o 
  -1  22   1      306.24      303.87      5.51 o 
   0  22   1      269.63      276.16      5.17 o 
   1  22   1      126.55      126.66      6.44 o 
   2  22   1       18.26       23.88      4.72 o 
   3  22   1       14.85       19.42      4.85 o 
   4  22   1       75.37       75.70      7.08 o 
   5  22   1        0.69        1.18      4.85 o 
   6  22   1       47.78       67.17      7.35 o 
  -6  23   1       26.28       42.51      6.03 o 
  -5  23   1      118.51      130.80      8.40 o 
  -4  23   1       62.96       62.45      6.95 o 
  -3  23   1       17.12       14.83      4.72 o 
  -2  23   1      114.47      119.19      5.09 o 
  -1  23   1       98.84      117.08      4.07 o 
   0  23   1       30.90       34.22      2.50 o 
   1  23   1      245.38      247.12      8.28 o 
   2  23   1      567.59      570.96     17.45 o 
   3  23   1       75.94       75.44      6.56 o 
   4  23   1       10.23        6.69      4.99 o 
   5  23   1       65.63       90.92      7.87 o 
  -6  24   1        6.61       18.37      5.64 o 
  -5  24   1       92.02       96.17      8.13 o 
  -4  24   1        0.02        3.54      4.72 o 
  -3  24   1        0.38       -2.62      4.20 o 
  -2  24   1      429.17      468.90     13.88 o 
  -1  24   1       88.07       81.28      3.73 o 
   0  24   1      176.84      182.09      5.52 o 
   1  24   1       72.42       70.02      4.28 o 
   2  24   1       36.80       40.15      5.38 o 
   3  24   1       53.04       46.97      5.77 o 
   4  24   1       22.79       30.96      5.77 o 
   5  24   1       56.53       77.27      7.74 o 
  -5  25   1        0.10       -0.13      5.38 o 
  -4  25   1        0.71        3.67      5.12 o 
  -3  25   1       62.68       61.79      6.95 o 
  -2  25   1       15.70       22.71      2.67 o 
  -1  25   1        6.18        2.90      3.07 o 
   0  25   1       47.03       46.59      4.16 o 
   1  25   1        1.21        4.12      2.55 o 
   2  25   1       81.09       89.48      6.82 o 
   3  25   1       54.65       61.01      7.22 o 
   4  25   1       33.40       33.19      5.90 o 
  -4  26   1        0.67       -2.62      5.25 o 
  -3  26   1       11.64       14.83      5.25 o 
  -2  26   1       19.70       21.62      2.68 o 
  -1  26   1      259.92      229.18     12.57 o 
   0  26   1       63.55       59.38      7.80 o 
   1  26   1       37.60       35.39      3.10 o 
   2  26   1       51.73       65.50      5.32 o 
   3  26   1       31.53       35.95      5.64 o 
  -4  27   1       20.41       18.76      5.90 o 
  -3  27   1        0.46        2.89      5.12 o 
  -2  27   1       12.80       19.39      2.85 o 
  -1  27   1        1.29        2.63      3.10 o 
   0  27   1       51.34       55.64      8.56 o 
   1  27   1        6.46       13.20      2.82 o 
   2  27   1        9.18       17.45      4.15 o 
   3  27   1        0.07        2.76      4.99 o 
  -2  28   1       72.21       94.75     10.54 o 
  -1  28   1       11.34        8.97      9.33 o 
   0  28   1       91.64      105.33     11.02 o 
   1  28   1        0.75        6.26      3.16 o 
   2  28   1      100.25       97.48      8.13 o 
 -10   0   2        3.03        5.49      7.95 o 
  -9   0   2      821.03      837.82     22.48 o 
  -8   0   2       52.81       48.05      3.59 o 
  -7   0   2      109.86      115.70      8.24 o 
  -6   0   2      130.34       98.76      4.91 o 
  -5   0   2     1381.30     1328.85     21.16 o 
  -4   0   2       29.28       40.25      1.87 o 
  -3   0   2     7305.61     6900.54    120.97 o 
  -1   0   2     1883.60     1840.09     21.13 o 
   0   0   2     1428.99     1561.20     16.52 o 
   1   0   2     4585.48     4458.44     62.36 o 
   2   0   2     2617.40     2651.05     55.59 o 
   3   0   2     3129.51     3325.23     76.96 o 
   4   0   2      226.12      160.44      6.87 o 
   5   0   2      142.74      130.16      5.45 o 
   6   0   2       29.56       21.07      3.61 o 
   7   0   2      229.89      215.40      7.41 o 
   8   0   2       87.69      104.49      7.31 o 
   9   0   2       34.19       41.20      6.36 o 
 -10   1   2        1.56        0.30      3.25 o 
  -9   1   2      137.08      139.32      4.22 o 
  -8   1   2       17.70       19.72      2.32 o 
  -7   1   2      164.42      141.98      4.96 o 
  -6   1   2      501.05      480.66      7.17 o 
  -5   1   2     4194.20     4499.71     85.01 o 
  -4   1   2     2297.84     2335.01     48.24 o 
  -3   1   2     2173.92     2171.53     45.88 o 
  -2   1   2       48.64       39.75      3.16 o 
  -1   1   2     4299.88     4446.45     34.69 o 
   1   1   2      336.81      317.22      4.63 o 
   2   1   2     4383.11     4417.27     47.60 o 
   3   1   2       87.25       66.94      2.55 o 
   4   1   2      559.99      594.41     13.19 o 
   5   1   2      680.51      668.40     12.70 o 
   6   1   2      245.46      221.31      4.74 o 
   7   1   2       29.55       30.60      3.01 o 
   8   1   2      123.04      131.11      5.03 o 
   9   1   2        9.82       17.71      4.20 o 
 -10   2   2       11.44       16.06      3.28 o 
  -9   2   2       20.13       16.88      2.63 o 
  -8   2   2       68.06       72.69      3.79 o 
  -7   2   2        1.83        1.23      2.15 o 
  -6   2   2      878.51      877.33     19.07 o 
  -5   2   2      126.10      140.34      6.95 o 
  -4   2   2     2509.47     2470.79     33.67 o 
  -3   2   2     6484.93     6303.57     67.95 o 
  -2   2   2     6186.08     6538.03     62.73 o 
  -1   2   2     2266.18     2361.98     19.42 o 
   0   2   2      436.39      414.67      4.61 o 
   1   2   2       13.16       12.61      0.85 o 
   2   2   2      361.98      356.30      4.43 o 
   3   2   2     3258.14     3444.32     54.68 o 
   4   2   2     1524.90     1410.24     18.06 o 
   5   2   2      278.58      284.40      5.70 o 
   6   2   2        6.97        5.19      2.29 o 
   7   2   2        5.92       12.30      2.75 o 
   8   2   2        8.32        9.37      3.22 o 
   9   2   2        1.48        2.64      4.42 o 
 -10   3   2       72.77       75.02      4.20 o 
  -9   3   2       15.18       17.38      3.01 o 
  -8   3   2      209.63      215.60      4.84 o 
  -7   3   2      386.55      403.22      8.41 o 
  -6   3   2        3.42       14.61      3.07 o 
  -5   3   2       27.92       29.07      2.77 o 
  -4   3   2      395.73      409.74      6.27 o 
  -3   3   2       27.00        9.37      0.98 o 
  -2   3   2       22.52        8.83      2.29 o 
   0   3   2     7029.62     7032.20     78.63 o 
   1   3   2      199.51      200.63      3.35 o 
   2   3   2      145.91      135.78      2.45 o 
   3   3   2      560.55      708.64     12.42 o 
   4   3   2      174.04      159.94      5.22 o 
   5   3   2       36.27       25.78      1.98 o 
   6   3   2      270.48      256.10      5.35 o 
   7   3   2      238.08      225.26      5.24 o 
   8   3   2        1.15        4.23      3.13 o 
   9   3   2        0.05        3.65      4.89 o 
 -10   4   2       39.15       33.29      3.99 o 
  -9   4   2        4.75        9.37      3.09 o 
  -8   4   2       58.76       66.40      2.91 o 
  -7   4   2      123.72      137.22      6.20 o 
  -6   4   2      560.32      539.74     14.81 o 
  -5   4   2      341.78      346.06      7.73 o 
  -4   4   2      265.03      341.20      5.60 o 
  -3   4   2     3818.58     3953.33     41.24 o 
  -2   4   2      112.60      118.52      2.85 o 
  -1   4   2     3278.15     3234.26     29.02 o 
   0   4   2     2654.67     2649.45     29.19 o 
   1   4   2     6959.61     6818.56     71.28 o 
   2   4   2      260.34      291.28      4.12 o 
   3   4   2        8.68       12.56      1.21 o 
   4   4   2      224.47      239.58      6.41 o 
   5   4   2       62.28       55.44      4.17 o 
   6   4   2       81.98       82.98      3.68 o 
   7   4   2        1.94        6.25      2.45 o 
   8   4   2       38.33       41.38      3.34 o 
   9   4   2       58.14       54.86      5.31 o 
 -10   5   2        7.24       14.40      8.42 o 
  -9   5   2        7.99       13.07      4.62 o 
  -8   5   2        9.46        7.90      4.02 o 
  -7   5   2     1261.57     1298.03     22.73 o 
  -6   5   2       55.76       64.31      5.58 o 
  -5   5   2       74.94       54.11      2.50 o 
  -4   5   2     2569.31     2724.22     32.96 o 
  -3   5   2        0.55        7.51      1.19 o 
  -2   5   2     1937.46     1996.92     20.12 o 
  -1   5   2     2072.01     2195.01     21.77 o 
   1   5   2       95.71      123.49      2.26 o 
   3   5   2      350.11      332.60      5.72 o 
   4   5   2        5.30        9.81      3.33 o 
   5   5   2       63.12       55.06      4.32 o 
   6   5   2      185.59      195.61      4.72 o 
   7   5   2      148.98      155.46      5.21 o 
   8   5   2       41.60       60.11      6.44 o 
 -10   6   2        1.04        3.52     12.27 o 
  -9   6   2      411.25      428.25     11.19 o 
  -8   6   2       39.62       38.77      4.78 o 
  -7   6   2      803.87      787.18     16.85 o 
  -6   6   2      147.94      186.74      7.33 o 
  -5   6   2     2698.08     2532.22     37.80 o 
  -4   6   2      925.52      923.00     14.31 o 
  -3   6   2     2294.28     2394.96     31.32 o 
  -2   6   2     8217.19     8167.77     88.22 o 
  -1   6   2      351.60      328.73      3.72 o 
   0   6   2       47.49       31.62      1.32 o 
   1   6   2     2024.31     2062.04     26.85 o 
   2   6   2     5072.66     5299.86     69.42 o 
   3   6   2      462.19      481.80     11.22 o 
   4   6   2      443.57      434.00      7.27 o 
   5   6   2       25.23       23.67      3.94 o 
   6   6   2      125.24      125.57      6.29 o 
   7   6   2        9.38       16.12      4.46 o 
   8   6   2        0.02        6.08      5.99 o 
 -10   7   2        0.60        8.94      7.54 o 
  -9   7   2        6.66       12.46      5.68 o 
  -8   7   2      157.72      130.60      6.77 o 
  -7   7   2      417.90      418.67     10.86 o 
  -6   7   2       20.13       18.88      1.88 o 
  -5   7   2      433.17      384.29      9.43 o 
  -4   7   2        0.30       -0.60      1.69 o 
  -3   7   2      542.83      596.05      9.84 o 
  -2   7   2      138.47      166.00      2.87 o 
  -1   7   2     6222.52     6105.65     72.47 o 
   0   7   2     5463.93     5879.64     66.78 o 
   1   7   2      762.48      762.11     10.40 o 
   2   7   2     3226.88     3355.60     43.76 o 
   3   7   2      536.19      510.84     10.82 o 
   4   7   2      243.67      232.90      5.19 o 
   5   7   2      442.45      399.61      9.21 o 
   6   7   2        7.02        8.90      4.16 o 
   7   7   2        4.57        9.61      6.63 o 
   8   7   2       88.82       86.59     10.50 o 
 -10   8   2       16.05       24.43     16.27 o 
  -9   8   2      177.49      180.15      8.69 o 
  -8   8   2        0.02        0.51      4.40 o 
  -7   8   2      227.33      214.19      8.81 o 
  -6   8   2      122.18      109.15      5.57 o 
  -5   8   2       81.34       65.12      3.45 o 
  -4   8   2        0.08       -1.15      1.80 o 
  -3   8   2      847.17      866.25     17.13 o 
  -2   8   2      139.39       98.78      2.14 o 
  -1   8   2      857.93      848.98     10.20 o 
   0   8   2       24.39       15.94      1.55 o 
   1   8   2     4274.30     4649.34     60.48 o 
   2   8   2       19.20        8.98      1.75 o 
   3   8   2       22.32       26.28      2.28 o 
   4   8   2      781.88      794.05     13.13 o 
   5   8   2        4.64        3.05      1.77 o 
   6   8   2      271.28      255.09      7.86 o 
   7   8   2       24.12       33.11     11.09 o 
   8   8   2        0.24       -0.39      7.61 o 
 -10   9   2        5.47       13.12     11.02 o 
  -9   9   2        0.12       -0.72      5.44 o 
  -8   9   2      128.52      127.78      9.71 o 
  -7   9   2      220.95      224.77      8.73 o 
  -6   9   2       73.33       89.64      4.06 o 
  -5   9   2        1.96        0.81      2.31 o 
  -4   9   2      397.31      416.79      9.80 o 
  -3   9   2      387.89      469.75     10.67 o 
  -2   9   2      650.78      686.43      9.11 o 
  -1   9   2     1601.79     1618.52     19.28 o 
   0   9   2     1097.34     1276.82     19.14 o 
   1   9   2      228.13      220.19      4.54 o 
   2   9   2       85.93      105.92      3.24 o 
   3   9   2       23.42       13.57      2.30 o 
   4   9   2      335.49      359.38      7.36 o 
   5   9   2        3.67        6.87      2.13 o 
   6   9   2        1.26        1.77      6.95 o 
   7   9   2        0.03        7.19      5.21 o 
   8   9   2       59.63       45.13      8.00 o 
 -10  10   2       61.99       76.18     19.81 o 
  -9  10   2        9.21        1.72      5.58 o 
  -8  10   2      292.93      297.29     12.73 o 
  -7  10   2        0.29        7.94      5.90 o 
  -6  10   2      418.17      382.00      7.66 o 
  -5  10   2       72.99       80.04      3.87 o 
  -4  10   2       51.74       46.60      2.69 o 
  -3  10   2       54.11       40.19      2.40 o 
  -2  10   2      199.89      184.87      3.12 o 
  -1  10   2      272.21      302.81      4.05 o 
   0  10   2      797.10      950.98     17.93 o 
   1  10   2        0.39        2.08      1.71 o 
   2  10   2      558.20      630.64      9.62 o 
   3  10   2      576.70      560.92      9.78 o 
   4  10   2        0.22       -0.09      3.58 o 
   5  10   2      180.06      172.09      7.20 o 
   6  10   2        0.87        4.41      4.89 o 
   7  10   2       96.84       99.17     24.86 o 
   8  10   2        0.01       -0.13      7.87 o 
 -10  11   2       79.56       86.79     16.66 o 
  -9  11   2      106.93       92.55      7.79 o 
  -8  11   2       17.81       11.55      6.30 o 
  -7  11   2        0.26        6.00      4.20 o 
  -6  11   2       23.78       30.87      3.04 o 
  -5  11   2      121.80      121.38      4.92 o 
  -4  11   2      178.52      217.41      4.74 o 
  -3  11   2      382.43      417.40      7.29 o 
  -2  11   2      128.41      124.23      2.44 o 
  -1  11   2     5538.89     5903.50     70.33 o 
   0  11   2      243.81      235.40      5.73 o 
   1  11   2     1521.27     1531.18     23.06 o 
   2  11   2     1016.55     1014.28     14.72 o 
   3  11   2      323.76      314.98      6.70 o 
   4  11   2        0.30       -2.79      2.79 o 
   5  11   2        1.84        6.05      2.89 o 
   6  11   2      333.23      334.25     10.97 o 
   7  11   2        1.65       -4.72      6.95 o 
   8  11   2        0.08       -7.74      7.74 o 
 -10  12   2        1.07        9.84     11.41 o 
  -9  12   2      104.13      116.67      8.63 o 
  -8  12   2        8.34        7.61      6.03 o 
  -7  12   2      236.38      226.91      6.45 o 
  -6  12   2      857.74      823.07     17.78 o 
  -5  12   2     1645.76     1660.24     25.51 o 
  -4  12   2        4.72        5.43      2.12 o 
  -3  12   2     1980.02     1928.11     28.86 o 
  -2  12   2       93.19       54.45      3.47 o 
  -1  12   2        5.89       12.06      2.09 o 
   0  12   2       64.65       48.87      2.27 o 
   1  12   2        0.74        2.01      1.21 o 
   2  12   2     1693.68     1762.75     26.53 o 
   3  12   2     1156.16     1171.06     18.42 o 
   4  12   2       16.27        8.17      3.12 o 
   5  12   2       14.00       21.70      3.17 o 
   6  12   2       50.23       54.01      5.89 o 
   7  12   2       21.61       14.04      7.22 o 
   8  12   2        0.02       -7.74      7.74 o 
  -9  13   2        0.01       -3.41      6.82 o 
  -8  13   2        2.35       -4.85      6.03 o 
  -7  13   2      463.19      456.52     10.12 o 
  -6  13   2      189.66      175.98      5.81 o 
  -5  13   2      787.02      764.05     12.82 o 
  -4  13   2      240.79      237.41      5.66 o 
  -3  13   2      205.17      215.67      5.19 o 
  -2  13   2      185.55      180.49      5.34 o 
  -1  13   2     2469.54     2579.62     34.94 o 
   0  13   2       10.31        3.22      0.95 o 
   1  13   2      187.57      186.29      3.38 o 
   2  13   2      860.45      872.45     14.03 o 
   3  13   2      115.59      115.19      4.93 o 
   4  13   2        0.11       -0.90      2.96 o 
   5  13   2       42.97       34.82      6.10 o 
   6  13   2      200.23      211.70     19.29 o 
   7  13   2        0.15       -5.51      6.56 o 
   8  13   2       44.63       30.31      8.40 o 
  -9  14   2       85.06       76.49      8.40 o 
  -8  14   2        3.79       -4.07      6.03 o 
  -7  14   2       20.69       30.00      3.47 o 
  -6  14   2      135.29      133.14      5.44 o 
  -5  14   2      326.44      319.90      7.39 o 
  -4  14   2      275.72      268.69      5.99 o 
  -3  14   2      518.25      467.18      8.79 o 
  -2  14   2        2.09        6.29      2.54 o 
  -1  14   2      708.52      755.30     10.71 o 
   0  14   2      629.31      615.65      8.33 o 
   1  14   2     1506.01     1516.66     28.78 o 
   2  14   2      680.21      648.57     10.93 o 
   3  14   2      308.36      281.21      7.10 o 
   4  14   2        1.80       -0.11      2.98 o 
   5  14   2        2.44        1.62      3.18 o 
   6  14   2      135.24      149.56      9.71 o 
   7  14   2        2.26       -6.30      6.95 o 
  -9  15   2       10.61        2.89      7.08 o 
  -8  15   2      118.04      107.84      8.66 o 
  -7  15   2      313.80      318.90      8.53 o 
  -6  15   2        8.38       15.73      3.80 o 
  -5  15   2      609.71      604.80     12.43 o 
  -4  15   2      258.73      252.22      7.86 o 
  -3  15   2      177.51      193.76      4.53 o 
  -2  15   2      489.03      488.91     10.60 o 
  -1  15   2        4.57        2.42      1.30 o 
   0  15   2       11.89       12.13      1.33 o 
   1  15   2       93.11       85.55      4.98 o 
   2  15   2        7.76        4.41      2.34 o 
   3  15   2       56.90       40.30      3.21 o 
   4  15   2       18.31       22.06      3.31 o 
   5  15   2        7.46        3.46      3.30 o 
   6  15   2        1.56       -5.90      5.90 o 
   7  15   2        7.61        3.15      7.35 o 
  -9  16   2        0.08       -6.69      6.69 o 
  -8  16   2       78.81       80.69      8.92 o 
  -7  16   2        2.30        4.30      5.64 o 
  -6  16   2        1.77        3.55      3.12 o 
  -5  16   2      544.34      529.61     11.13 o 
  -4  16   2       51.03       52.77      3.85 o 
  -3  16   2       48.34       45.37      3.20 o 
  -2  16   2       53.06       47.33      3.94 o 
  -1  16   2      220.98      216.07      4.95 o 
   0  16   2       87.11       79.64      2.96 o 
   1  16   2       70.12       80.97      4.90 o 
   2  16   2       50.21       40.41      2.97 o 
   3  16   2      231.76      215.46      6.21 o 
   4  16   2       42.69       39.99      3.55 o 
   5  16   2        6.11        7.41      3.35 o 
   6  16   2        6.59        6.56      6.43 o 
   7  16   2       65.87       57.20      8.13 o 
  -8  17   2        1.79       -1.84      5.90 o 
  -7  17   2      208.27      202.22      9.45 o 
  -6  17   2        0.02        0.62      3.15 o 
  -5  17   2      104.04       94.04      5.05 o 
  -4  17   2     1093.84     1060.10     18.18 o 
  -3  17   2       73.14       64.58      5.87 o 
  -2  17   2      189.60      168.24      6.06 o 
  -1  17   2        3.79        3.42      1.80 o 
   0  17   2      561.10      584.53      9.00 o 
   1  17   2        8.68        8.26      3.27 o 
   2  17   2       21.71       21.48      3.98 o 
   3  17   2      111.98      107.83      4.73 o 
   4  17   2        8.94        4.36      3.14 o 
   5  17   2      455.44      416.44      9.99 o 
   6  17   2       10.05       -1.18      6.56 o 
   7  17   2        2.93       -6.17      7.08 o 
  -8  18   2        0.29       -6.17      6.17 o 
  -7  18   2      130.39      140.26      6.76 o 
  -6  18   2       10.31       11.47      3.20 o 
  -5  18   2        9.96        7.85      2.86 o 
  -4  18   2      135.81      137.70      6.30 o 
  -3  18   2     2254.00     2217.25     41.83 o 
  -2  18   2        0.19        1.62      1.26 o 
  -1  18   2        9.12        7.59      1.87 o 
   0  18   2      888.15      915.42     13.50 o 
   1  18   2      458.45      449.62     10.66 o 
   2  18   2       77.06       68.87      5.64 o 
   3  18   2      260.59      261.98      6.76 o 
   4  18   2       58.98       55.90      3.94 o 
   5  18   2       14.54       12.64      3.80 o 
   6  18   2        5.98        4.59      6.36 o 
  -8  19   2        4.71       -5.90      5.90 o 
  -7  19   2      234.05      268.44      7.63 o 
  -6  19   2       55.03       53.40      5.90 o 
  -5  19   2      115.14       97.05      7.41 o 
  -4  19   2      187.26      190.50      8.66 o 
  -3  19   2        2.03        4.56      3.80 o 
  -2  19   2       18.78       18.45      1.99 o 
  -1  19   2      341.55      344.68      5.72 o 
   0  19   2       27.14       32.20      2.44 o 
   1  19   2      199.97      206.02      4.62 o 
   2  19   2       35.26       37.42      5.05 o 
   3  19   2      114.62       98.79      6.56 o 
   4  19   2       28.33       24.77      4.59 o 
   5  19   2       85.25       81.89      9.12 o 
   6  19   2       52.03       74.08     10.10 o 
  -8  20   2       25.87       28.99      6.69 o 
  -7  20   2       35.49       64.06      5.10 o 
  -6  20   2       84.38       74.95     10.76 o 
  -5  20   2       19.88       28.47      5.12 o 
  -4  20   2       29.12       29.26      4.72 o 
  -3  20   2      753.15      727.77     17.76 o 
  -2  20   2        8.83        5.65      1.96 o 
  -1  20   2       39.90       37.62      2.37 o 
   0  20   2       18.13       14.86      2.23 o 
   1  20   2      304.44      304.93     14.14 o 
   2  20   2       77.40       70.71      6.43 o 
   3  20   2        5.60        9.18      4.46 o 
   4  20   2      129.66      138.80      8.13 o 
   5  20   2        9.75       11.68      4.72 o 
   6  20   2      196.90      246.91     10.23 o 
  -7  21   2        4.39        7.87      5.25 o 
  -6  21   2       64.80       73.34      7.22 o 
  -5  21   2       58.15       53.79      6.30 o 
  -4  21   2       65.05       62.45      6.17 o 
  -3  21   2      186.51      167.74     21.06 o 
  -2  21   2       62.12       66.09      3.44 o 
  -1  21   2       91.73       87.34      3.30 o 
   0  21   2      123.30      101.30      3.62 o 
   1  21   2      223.38      216.60      6.68 o 
   2  21   2       53.58       53.66      5.90 o 
   3  21   2        0.05        2.62      4.46 o 
   4  21   2      160.71      162.94      8.27 o 
   5  21   2        6.98       13.38      5.12 o 
  -7  22   2        2.21       11.02      5.25 o 
  -6  22   2       18.61       28.73      5.51 o 
  -5  22   2       24.97       25.98      5.25 o 
  -4  22   2       13.65       11.55      4.72 o 
  -3  22   2        1.22       -3.36     10.50 o 
  -2  22   2       70.12       61.52      3.25 o 
  -1  22   2      462.81      447.76      8.76 o 
   0  22   2       64.48       57.65      3.30 o 
   1  22   2        0.72       -2.09      5.66 o 
   2  22   2        0.67        7.08      4.20 o 
   3  22   2       25.49       20.86      4.99 o 
   4  22   2      153.80      172.52      9.05 o 
   5  22   2        7.56        9.84      5.25 o 
  -6  23   2       21.64       23.62      5.64 o 
  -5  23   2       81.79       95.25      7.74 o 
  -4  23   2      193.20      193.78      9.31 o 
  -3  23   2       70.56       74.65      6.82 o 
  -2  23   2       15.12       16.28      2.61 o 
  -1  23   2       15.73       16.85      2.36 o 
   0  23   2       65.43       65.08      3.60 o 
   1  23   2       30.74       34.24      7.25 o 
   2  23   2       12.04        6.30      4.33 o 
   3  23   2        9.03        3.41      4.59 o 
   4  23   2       45.17       70.32      7.48 o 
   5  23   2       45.55       60.35      7.35 o 
  -6  24   2        7.80       10.63      5.51 o 
  -5  24   2       53.66       70.32      7.08 o 
  -4  24   2        4.34        3.80      4.85 o 
  -3  24   2      113.26      115.58      7.74 o 
  -2  24   2       19.36       16.21      3.01 o 
  -1  24   2       13.25       21.96      3.57 o 
   0  24   2        1.38        4.74      4.75 o 
   1  24   2       50.11       43.95      5.72 o 
   2  24   2       60.99       64.42      6.43 o 
   3  24   2       22.55       29.78      5.51 o 
   4  24   2        6.02       13.91      5.38 o 
  -5  25   2        6.87       13.12      5.64 o 
  -4  25   2       34.42       35.42      5.77 o 
  -3  25   2        0.85        3.67      4.72 o 
  -2  25   2        0.01       -1.79      2.41 o 
  -1  25   2      590.98      599.76      9.94 o 
   0  25   2        0.09        5.43      2.60 o 
   1  25   2       38.58       45.09      3.60 o 
   2  25   2       74.44       85.80      7.48 o 
   3  25   2      124.43      130.15      8.53 o 
   4  25   2      120.10      141.69      9.18 o 
  -5  26   2       46.79       54.18      6.56 o 
  -4  26   2        7.71       10.89      5.51 o 
  -3  26   2       22.03       28.21      5.51 o 
  -2  26   2        2.75        1.88      3.75 o 
  -1  26   2       27.14       27.09      5.89 o 
   0  26   2        1.74        4.83      2.74 o 
   1  26   2        0.15        3.16      2.76 o 
   2  26   2        8.99       10.63      5.12 o 
   3  26   2       36.61       43.69      6.03 o 
  -4  27   2        3.98       13.64      5.64 o 
  -3  27   2      122.04      150.84      5.97 o 
  -2  27   2        0.88        2.62      2.93 o 
  -1  27   2        1.15       -0.27      3.19 o 
   0  27   2       20.38       21.73      3.23 o 
   1  27   2        3.25        9.50      2.99 o 
   2  27   2        3.53       12.74      4.25 o 
  -3  28   2        1.26        1.50      3.78 o 
  -2  28   2       27.83       29.38      3.68 o 
  -1  28   2       57.45       64.57      5.05 o 
   0  28   2       55.87       61.78      5.47 o 
   1  28   2        7.14        9.98      3.19 o 
 -11   1   3       31.00       41.01      6.09 o 
 -10   1   3      138.92      140.29      4.60 o 
  -9   1   3       26.16       27.93      2.73 o 
  -8   1   3        0.12       -0.62      2.18 o 
  -7   1   3      399.54      379.46      7.82 o 
  -6   1   3      863.72      844.34     10.65 o 
  -5   1   3      312.05      385.36      5.30 o 
  -4   1   3      157.87      164.06      2.42 o 
  -3   1   3     6831.86     6723.86     63.87 o 
  -1   1   3     6837.23     6949.31     53.16 o 
   0   1   3      262.94      230.32      3.33 o 
   1   1   3       90.99      101.36      1.54 o 
   2   1   3      176.75      154.98      2.57 o 
   3   1   3       84.92      104.95      2.57 o 
   4   1   3       42.68       45.34      2.80 o 
   5   1   3       16.34       20.72      2.63 o 
   6   1   3      131.77      126.77      4.23 o 
   7   1   3        7.77        9.18      3.16 o 
   8   1   3       37.14       39.73      4.06 o 
 -11   2   3        8.99       12.17      4.96 o 
 -10   2   3       41.12       59.19      3.50 o 
  -9   2   3      114.98      116.11      3.84 o 
  -8   2   3       87.29       95.28      3.89 o 
  -7   2   3        6.53        9.51      1.67 o 
  -6   2   3      118.43      116.39      6.11 o 
  -5   2   3      894.61      912.00     17.93 o 
  -4   2   3       63.20       84.26      2.70 o 
  -2   2   3     1404.19     1351.80     11.61 o 
  -1   2   3       32.86       18.72      1.46 o 
   0   2   3      567.17      609.10      5.10 o 
   1   2   3     3201.53     3161.59     33.20 o 
   2   2   3       31.19       23.04      1.08 o 
   3   2   3     2171.54     2251.29     30.89 o 
   4   2   3     1194.89     1119.12     19.86 o 
   5   2   3      198.25      183.19      4.51 o 
   6   2   3       24.17       24.72      2.76 o 
   7   2   3      164.28      173.25      5.21 o 
   8   2   3       11.09       15.98      3.82 o 
 -11   3   3       15.47       27.26      6.97 o 
 -10   3   3       51.00       60.27      3.52 o 
  -9   3   3       84.94       74.71      4.20 o 
  -8   3   3       22.41       20.48      2.45 o 
  -7   3   3     1170.18     1156.95     22.28 o 
  -6   3   3      173.53      178.91      6.46 o 
  -5   3   3      901.76      830.33     26.56 o 
  -4   3   3     1326.87     1436.58     17.31 o 
  -3   3   3     1719.22     1656.97     18.98 o 
  -2   3   3     1792.50     1816.62     16.70 o 
   0   3   3      189.93      244.74      2.87 o 
   1   3   3     1004.77     1103.85     11.12 o 
   2   3   3     3103.70     3145.35     32.56 o 
   3   3   3     1714.97     1699.94     21.78 o 
   4   3   3      133.39      139.40      3.84 o 
   5   3   3      890.71      850.35     17.84 o 
   6   3   3      129.75      139.01      4.35 o 
   7   3   3       50.79       42.96      3.31 o 
   8   3   3       49.06       60.37      5.78 o 
 -11   4   3       38.75       30.02     12.33 o 
 -10   4   3        0.53        6.62      3.21 o 
  -9   4   3      178.44      207.11      5.62 o 
  -8   4   3      513.44      523.67      9.93 o 
  -7   4   3       19.32       23.99      3.80 o 
  -6   4   3      373.37      343.89      9.32 o 
  -5   4   3     1513.26     1480.53     17.91 o 
  -4   4   3     2340.14     2463.84     28.39 o 
  -3   4   3     2186.22     2034.07     20.52 o 
  -2   4   3      147.49      167.72      2.12 o 
  -1   4   3       60.76       57.01      1.47 o 
   0   4   3      660.56      663.18      7.82 o 
   1   4   3     1590.36     1468.50     15.39 o 
   2   4   3      502.96      640.36      9.37 o 
   3   4   3     1161.36     1149.56     12.69 o 
   4   4   3      415.83      409.27      5.88 o 
   5   4   3        0.81        1.67      2.45 o 
   6   4   3      209.31      208.62      5.53 o 
   7   4   3       41.63       46.14      3.44 o 
   8   4   3       73.20       78.87      6.06 o 
 -11   5   3       10.38       20.04      5.43 o 
 -10   5   3       86.66       96.96      8.38 o 
  -9   5   3       78.48       69.98      5.60 o 
  -8   5   3        7.68        8.06      3.87 o 
  -7   5   3     1074.39     1100.20     21.89 o 
  -6   5   3      441.00      472.25     12.99 o 
  -5   5   3     1231.98     1193.28     14.73 o 
  -4   5   3      255.07      337.15     15.89 o 
  -3   5   3       17.40       19.74      1.39 o 
  -2   5   3       31.30       25.36      1.12 o 
  -1   5   3    10844.69    10780.60    126.50 o 
   0   5   3      910.30      932.93      9.18 o 
   1   5   3      116.51      167.53      3.53 o 
   2   5   3      590.72      631.38      8.77 o 
   3   5   3      456.44      475.17      8.82 o 
   4   5   3        0.09       -0.47      3.38 o 
   5   5   3      679.35      669.66     10.43 o 
   6   5   3      208.47      213.26      5.96 o 
   7   5   3        1.27        2.46      2.95 o 
   8   5   3        5.94       14.13      3.68 o 
 -11   6   3        6.33       14.70      5.24 o 
 -10   6   3        0.09        0.65     10.10 o 
  -9   6   3        2.95        5.45      4.63 o 
  -8   6   3       13.58       18.27      4.49 o 
  -7   6   3      150.86      153.55      7.35 o 
  -6   6   3        4.47        4.00      2.34 o 
  -5   6   3     1278.31     1381.03     19.27 o 
  -4   6   3     1612.92     1680.54     23.51 o 
  -3   6   3     1441.89     1568.86     20.56 o 
  -2   6   3     1461.62     1482.19     15.51 o 
  -1   6   3     2330.55     2369.56     27.03 o 
   0   6   3      353.29      374.09      4.48 o 
   1   6   3      242.27      239.37      6.38 o 
   2   6   3      294.40      282.03      4.84 o 
   3   6   3       67.59       61.91      3.15 o 
   4   6   3       48.63       59.94      4.18 o 
   5   6   3       26.13       32.72      2.49 o 
   6   6   3       39.94       43.50      5.55 o 
   7   6   3        3.09        6.06      4.37 o 
   8   6   3       18.56       24.15      7.42 o 
 -10   7   3        4.90        3.40     10.04 o 
  -9   7   3        6.36        5.11      4.54 o 
  -8   7   3        4.69        5.69      4.58 o 
  -7   7   3      404.70      380.13     10.12 o 
  -6   7   3        7.82        8.00      2.18 o 
  -5   7   3      260.83      271.07      5.56 o 
  -4   7   3      154.51      145.25      3.36 o 
  -3   7   3     1743.70     1788.62     24.86 o 
  -2   7   3        3.69        4.08      0.94 o 
  -1   7   3      507.19      530.34      6.37 o 
   0   7   3     1561.87     1577.36     16.25 o 
   1   7   3      186.72      191.06      3.90 o 
   2   7   3        8.50        5.26      1.94 o 
   3   7   3      469.82      465.34      8.17 o 
   4   7   3       27.98       20.20      2.22 o 
   5   7   3      405.20      380.95      9.46 o 
   6   7   3        1.13        7.96      6.10 o 
   7   7   3        0.55       -6.82      6.82 o 
   8   7   3        5.62       16.96      5.76 o 
 -10   8   3        0.21        0.47      6.69 o 
  -9   8   3       42.11       42.93      6.06 o 
  -8   8   3       24.89       21.65      6.49 o 
  -7   8   3       25.04       25.20      4.87 o 
  -6   8   3      154.94      171.89      4.74 o 
  -5   8   3      962.81      890.22     14.01 o 
  -4   8   3        0.27        2.45      1.66 o 
  -3   8   3      280.88      218.71      6.53 o 
  -2   8   3      252.56      265.40      8.47 o 
  -1   8   3       11.83        6.78      1.04 o 
   0   8   3     2960.44     3254.88     33.54 o 
   1   8   3     1468.95     1420.17     18.69 o 
   2   8   3      212.26      237.79      5.04 o 
   3   8   3      580.70      540.79      9.67 o 
   4   8   3       10.67       12.48      2.36 o 
   5   8   3        0.17        3.83      3.78 o 
   6   8   3        5.38       13.20      7.35 o 
   7   8   3       12.43        5.38      7.22 o 
   8   8   3       19.40       27.06      5.31 o 
 -10   9   3       84.43       85.79      9.45 o 
  -9   9   3      261.07      208.22     13.91 o 
  -8   9   3       13.48       18.89      6.17 o 
  -7   9   3      404.96      381.16      7.68 o 
  -6   9   3       18.82       20.47      2.63 o 
  -5   9   3      418.75      413.00      8.61 o 
  -4   9   3      538.42      463.89      8.28 o 
  -3   9   3        7.65        7.89      1.68 o 
  -2   9   3     1371.53     1447.43     25.09 o 
  -1   9   3     2949.31     2819.81     30.95 o 
   0   9   3     2075.46     2335.97     24.00 o 
   1   9   3     2276.78     2340.44     32.34 o 
   2   9   3      550.76      540.23      9.01 o 
   3   9   3     1682.50     1627.04     24.96 o 
   4   9   3      145.65      155.51      4.69 o 
   5   9   3      809.88      794.92     18.56 o 
   6   9   3        4.48       16.42      8.92 o 
   7   9   3       61.48       37.26      7.61 o 
   8   9   3      176.03      188.79     12.86 o 
 -10  10   3       15.91       11.57      6.30 o 
  -9  10   3      225.08      228.64      9.84 o 
  -8  10   3      124.23      120.83      9.18 o 
  -7  10   3        8.39       11.17      2.41 o 
  -6  10   3        1.27        1.76      4.79 o 
  -5  10   3     1321.72     1259.50     18.23 o 
  -4  10   3      123.99      153.13      3.81 o 
  -3  10   3      570.20      544.37      8.84 o 
  -2  10   3     1050.39     1149.14     18.14 o 
  -1  10   3       31.38       43.24      1.71 o 
   0  10   3       82.70      103.12      1.70 o 
   1  10   3     2892.87     2785.55     41.20 o 
   2  10   3        3.90        9.44      2.18 o 
   3  10   3     2201.59     2178.43     35.73 o 
   4  10   3       10.14       15.79      2.55 o 
   5  10   3       53.18       51.47      8.13 o 
   6  10   3       73.60       96.69      9.31 o 
   7  10   3      253.35      236.02     12.86 o 
 -10  11   3      128.49      146.93      9.34 o 
  -9  11   3       25.09       19.29      6.43 o 
  -8  11   3       85.56       60.35      7.87 o 
  -7  11   3      498.53      493.16     14.04 o 
  -6  11   3      148.77      158.57      7.35 o 
  -5  11   3       32.83       32.56      2.78 o 
  -4  11   3        5.21        4.01      1.98 o 
  -3  11   3      624.52      638.34     11.16 o 
  -2  11   3        4.71       -0.35      2.05 o 
  -1  11   3      483.35      445.07      5.38 o 
   0  11   3      151.30      149.07      2.26 o 
   1  11   3      373.81      445.46      7.92 o 
   2  11   3      627.13      630.11      9.94 o 
   3  11   3      646.73      652.57     11.29 o 
   4  11   3       23.02       30.31      3.29 o 
   5  11   3      386.69      372.24      7.85 o 
   6  11   3       21.77       12.20      6.82 o 
   7  11   3       44.06       36.47      8.40 o 
 -10  12   3       79.33       79.69      7.99 o 
  -9  12   3       37.80       23.62      6.56 o 
  -8  12   3        9.29        9.84      6.03 o 
  -7  12   3       46.93       53.69      9.84 o 
  -6  12   3       82.74       88.13      6.29 o 
  -5  12   3      159.85      159.24      6.78 o 
  -4  12   3      119.04      125.02      5.33 o 
  -3  12   3       61.20       62.51      3.02 o 
  -2  12   3      392.85      388.82      8.42 o 
  -1  12   3      417.12      429.79      6.63 o 
   0  12   3      537.77      557.22      7.61 o 
   1  12   3      401.80      396.37     12.24 o 
   2  12   3        0.21        0.62      2.41 o 
   3  12   3      235.32      217.44      5.85 o 
   4  12   3        6.35        8.96      3.00 o 
   5  12   3       34.36       40.79      3.50 o 
   6  12   3      308.49      339.27     14.30 o 
   7  12   3        0.90       -7.35      7.48 o 
 -10  13   3        0.21       -7.22      7.22 o 
  -9  13   3      128.75      122.67      9.31 o 
  -8  13   3        0.80       -3.28      5.51 o 
  -7  13   3      188.20      169.55      7.15 o 
  -6  13   3       62.93       51.37      4.22 o 
  -5  13   3      114.32      114.47      4.39 o 
  -4  13   3        3.09        3.02      2.28 o 
  -3  13   3       82.45       78.60      3.17 o 
  -2  13   3        0.81       -0.99      0.99 o 
  -1  13   3      392.93      459.17      7.08 o 
   0  13   3      332.27      332.01      4.98 o 
   1  13   3        9.45       10.28      2.21 o 
   2  13   3        2.17       -0.50      2.60 o 
   3  13   3       87.67       78.29      4.98 o 
   4  13   3      137.98      115.61      5.28 o 
   5  13   3       71.62       65.25      4.12 o 
   6  13   3       18.54       12.20      6.95 o 
   7  13   3        0.01       -7.48      7.48 o 
  -9  14   3       18.04       11.55      6.56 o 
  -8  14   3        0.96       -0.79      5.77 o 
  -7  14   3       12.26       19.07      3.24 o 
  -6  14   3       23.26       23.65      3.21 o 
  -5  14   3      265.14      270.94      6.64 o 
  -4  14   3       52.37       44.07      3.06 o 
  -3  14   3      807.24      757.16     10.28 o 
  -2  14   3       86.84       77.31      2.30 o 
  -1  14   3       33.68       27.65      1.83 o 
   0  14   3      203.55      208.02      3.69 o 
   1  14   3      159.14      125.36      6.12 o 
   2  14   3      333.65      348.69      7.25 o 
   3  14   3       44.93       47.68      4.03 o 
   4  14   3       34.52       40.50      3.75 o 
   5  14   3      120.65      131.33     12.40 o 
   6  14   3       72.71       69.66      8.92 o 
   7  14   3       41.64       22.30      8.13 o 
  -9  15   3       71.52       57.99      7.61 o 
  -8  15   3       53.23       51.04      6.30 o 
  -7  15   3       70.48       77.55      6.36 o 
  -6  15   3      184.91      172.90      5.92 o 
  -5  15   3      386.87      366.86      8.48 o 
  -4  15   3      251.22      229.52      5.41 o 
  -3  15   3     1172.17     1171.18     22.67 o 
  -2  15   3        0.00       -0.46      1.35 o 
  -1  15   3     4140.15     4349.05     60.39 o 
   0  15   3      103.28       89.76      2.60 o 
   1  15   3      112.25      108.22      6.20 o 
   2  15   3       70.69       78.80      4.35 o 
   3  15   3       10.93        8.05      3.02 o 
   4  15   3       41.68       33.44      6.56 o 
   5  15   3      393.22      383.70      9.38 o 
   6  15   3      127.23      122.93     10.50 o 
   7  15   3        8.05       -0.52      7.61 o 
  -9  16   3       14.70        3.80      6.56 o 
  -8  16   3       98.67      107.58      8.92 o 
  -7  16   3       69.01       58.83      4.26 o 
  -6  16   3       73.69       66.62      4.78 o 
  -5  16   3      454.52      471.92     10.11 o 
  -4  16   3      118.15      111.47      4.19 o 
  -3  16   3      950.04      925.21     18.61 o 
  -2  16   3      348.84      330.07      5.25 o 
  -1  16   3      220.26      225.79      4.58 o 
   0  16   3       73.30       68.71      3.05 o 
   1  16   3      241.85      226.13      7.29 o 
   2  16   3        0.43       -0.92      2.40 o 
   3  16   3      317.47      308.23      7.65 o 
   4  16   3      217.03      216.81      6.82 o 
   5  16   3        0.07        2.76      6.63 o 
   6  16   3       59.66       67.57      8.13 o 
  -9  17   3        0.09       -4.46      6.43 o 
  -8  17   3      120.58      105.61      9.05 o 
  -7  17   3      153.46      152.22      6.00 o 
  -6  17   3      109.00      119.12      8.79 o 
  -5  17   3       47.85       46.39      4.11 o 
  -4  17   3        6.15        1.81      3.07 o 
  -3  17   3      837.97      829.40     17.10 o 
  -2  17   3       96.41       90.87      3.05 o 
  -1  17   3      417.50      403.30      6.82 o 
   0  17   3       56.23       64.91      3.29 o 
   1  17   3      390.66      371.47      9.52 o 
   2  17   3       65.21       65.45      3.65 o 
   3  17   3       27.00       22.69      3.15 o 
   4  17   3        2.28        3.00      3.94 o 
   5  17   3       39.50       30.19      9.51 o 
   6  17   3       40.24       23.75      7.35 o 
  -9  18   3        9.24        8.00      6.69 o 
  -8  18   3       79.63       83.18      8.79 o 
  -7  18   3       37.63       41.05      3.80 o 
  -6  18   3       16.95       13.39      6.49 o 
  -5  18   3       84.51       75.44      5.84 o 
  -4  18   3       56.39       54.60      6.56 o 
  -3  18   3     1592.21     1554.64     29.82 o 
  -2  18   3        0.01        1.27      1.92 o 
  -1  18   3      388.43      388.66      6.65 o 
   0  18   3      129.61      114.75      3.50 o 
   1  18   3      256.49      256.21      6.99 o 
   2  18   3        5.95        7.35      4.07 o 
   3  18   3       55.93       42.87      3.47 o 
   4  18   3      252.47      248.03      7.19 o 
   5  18   3        8.75        4.39      9.45 o 
   6  18   3       17.96       10.76      7.22 o 
  -8  19   3        0.10       -2.49      5.77 o 
  -7  19   3       11.06       21.54      3.43 o 
  -6  19   3       44.96       42.12      4.20 o 
  -5  19   3      179.75      164.65      8.40 o 
  -4  19   3      132.50      136.97      7.22 o 
  -3  19   3      287.35      287.55      9.16 o 
  -2  19   3       12.71       12.11      1.85 o 
  -1  19   3       11.11       12.04      2.10 o 
   0  19   3      114.72      103.64      3.46 o 
   1  19   3       40.95       48.45      2.95 o 
   2  19   3       64.49       56.41      5.77 o 
   3  19   3        0.78        0.66      4.20 o 
   4  19   3       10.48       10.54      3.41 o 
   5  19   3        3.03       -1.19      6.69 o 
   6  19   3       22.44        9.97      6.95 o 
  -8  20   3       37.64       74.26      8.40 o 
  -7  20   3       38.63       37.43      4.40 o 
  -6  20   3       58.04       70.98      7.08 o 
  -5  20   3       88.19       83.57      7.08 o 
  -4  20   3      206.98      202.70      9.05 o 
  -3  20   3        0.46       -2.24      5.26 o 
  -2  20   3        5.82        5.75      1.87 o 
  -1  20   3      130.65      141.24      3.92 o 
   0  20   3      130.19      122.15      4.64 o 
   1  20   3      228.92      236.36      5.61 o 
   2  20   3        0.05        1.18      4.20 o 
   3  20   3       34.03       32.54      4.85 o 
   4  20   3        1.34        4.72      4.59 o 
   5  20   3       17.39       22.70      5.12 o 
  -7  21   3       56.06       64.55      7.48 o 
  -6  21   3      123.48      126.08      8.00 o 
  -5  21   3        1.12       -0.66      4.59 o 
  -4  21   3        0.01       -1.71      4.33 o 
  -3  21   3       49.15       51.32      5.69 o 
  -2  21   3       74.93       75.82      3.11 o 
  -1  21   3       50.12       58.14      3.21 o 
   0  21   3      229.99      208.45      5.08 o 
   1  21   3        4.98       11.67      2.60 o 
   2  21   3        2.98        1.57      4.07 o 
   3  21   3       41.44       41.20      5.25 o 
   4  21   3       74.37       86.06      7.35 o 
   5  21   3      123.14      147.59      8.92 o 
  -7  22   3        0.73       10.23      5.25 o 
  -6  22   3        2.57        4.59      4.99 o 
  -5  22   3       42.90       47.62      5.77 o 
  -4  22   3       37.19       25.85      4.99 o 
  -3  22   3       11.53       10.44      4.37 o 
  -2  22   3       72.29       71.36      3.27 o 
  -1  22   3       25.80       25.55      2.42 o 
   0  22   3       37.60       46.97      3.56 o 
   1  22   3      461.47      466.45     18.89 o 
   2  22   3        0.04        2.10      4.20 o 
   3  22   3      257.18      247.17     10.23 o 
   4  22   3        5.11       12.99      5.12 o 
  -7  23   3      122.73      148.38      9.05 o 
  -6  23   3        0.01        2.89      5.25 o 
  -5  23   3       50.67       47.49      5.90 o 
  -4  23   3       19.16       15.48      4.99 o 
  -3  23   3       16.17       15.66      2.62 o 
  -2  23   3       32.43       26.69      3.20 o 
  -1  23   3      201.60      216.48      6.03 o 
   0  23   3       44.96       39.66      6.31 o 
   1  23   3       56.69       68.97      4.89 o 
   2  23   3        8.53       13.64      4.85 o 
   3  23   3      103.89      102.46      7.87 o 
   4  23   3        6.34        7.61      5.25 o 
  -6  24   3        5.91       10.36      5.51 o 
  -5  24   3        0.48        0.39      5.12 o 
  -4  24   3       83.57       85.93      7.35 o 
  -3  24   3       75.53       64.97      3.68 o 
  -2  24   3       20.91       17.91      3.48 o 
  -1  24   3       13.62       18.44      3.12 o 
   0  24   3      211.14      219.90     13.44 o 
   1  24   3      275.40      274.12      7.75 o 
   2  24   3       72.01       61.01      6.56 o 
   3  24   3        4.39       11.02      5.25 o 
  -6  25   3       36.59       39.10      6.30 o 
  -5  25   3       53.33       59.96      7.61 o 
  -4  25   3        9.92       10.50      4.85 o 
  -3  25   3        6.62        7.81      3.31 o 
  -2  25   3       27.87       23.80      5.24 o 
  -1  25   3       46.19       38.51      4.01 o 
   0  25   3       28.67       36.27      7.19 o 
   1  25   3        8.17       12.69      2.78 o 
   2  25   3       36.18       34.37      5.51 o 
   3  25   3       38.04       41.20      6.17 o 
  -5  26   3        6.94       12.46      5.64 o 
  -4  26   3        3.58        8.66      4.99 o 
  -3  26   3        1.64        1.00      5.89 o 
  -2  26   3        0.02        2.69      2.79 o 
  -1  26   3        0.53       -2.61      5.81 o 
   0  26   3       13.78        9.43      2.92 o 
   1  26   3      110.44       98.40      4.61 o 
   2  26   3       15.36       13.62      5.38 o 
  -4  27   3        5.29       11.81      5.51 o 
  -3  27   3       20.51       21.24      6.71 o 
  -2  27   3       36.02       39.78      7.18 o 
  -1  27   3        3.09        2.38      5.25 o 
   0  27   3        4.39       11.04      5.29 o 
   1  27   3      126.14      128.49      8.00 o 
  -2  28   3        1.42        5.26      3.40 o 
  -1  28   3        0.03        5.54      3.67 o 
   0  28   3        1.95        9.89      3.29 o 
 -11   0   4      183.02      182.19     11.43 o 
 -10   0   4       83.69       71.59      5.02 o 
  -9   0   4        0.28        1.30      3.61 o 
  -8   0   4      128.51      116.75      6.71 o 
  -7   0   4      433.67      437.36     22.33 o 
  -6   0   4        0.65        4.52      1.86 o 
  -5   0   4       39.01       33.62      3.11 o 
  -4   0   4      916.52      921.67     17.57 o 
  -3   0   4      662.54      625.63      8.15 o 
  -2   0   4     3005.85     2923.21     33.49 o 
  -1   0   4      125.84      118.02      2.16 o 
   0   0   4      107.22       97.39      2.16 o 
   1   0   4     1942.04     1849.99     22.06 o 
   2   0   4      117.02       88.69      3.63 o 
   3   0   4      628.83      578.26     12.16 o 
   4   0   4      171.52      177.06      6.67 o 
   5   0   4      529.64      496.82     14.00 o 
   6   0   4      105.97      103.67      6.24 o 
   7   0   4      124.17      117.64      7.43 o 
 -11   1   4        2.37       12.03      4.86 o 
 -10   1   4       56.95       80.44      3.91 o 
  -9   1   4      167.43      153.39      4.16 o 
  -8   1   4       12.35       10.50      2.41 o 
  -7   1   4     3146.84     3255.13     62.20 o 
  -6   1   4     1613.53     1490.99     17.25 o 
  -5   1   4       32.92       26.29      1.66 o 
  -4   1   4      196.09      184.05      4.66 o 
  -3   1   4     1302.52     1308.72     10.09 o 
  -2   1   4     2370.08     2641.62     22.00 o 
  -1   1   4     4878.72     4584.17     35.47 o 
   0   1   4      132.53      119.73      1.54 o 
   1   1   4      797.17      745.09      7.73 o 
   2   1   4      513.52      527.84      7.70 o 
   3   1   4     1036.10     1008.86     14.55 o 
   4   1   4       24.35       16.74      2.69 o 
   5   1   4      523.27      527.16      8.40 o 
   6   1   4        0.02        3.53      3.02 o 
   7   1   4       11.06        8.64      3.55 o 
 -11   2   4       19.84       21.79      5.54 o 
 -10   2   4        0.10        3.62      2.88 o 
  -9   2   4       27.24       37.62      2.65 o 
  -8   2   4        1.33        1.54      2.62 o 
  -7   2   4       73.68       88.67      4.98 o 
  -6   2   4      680.40      763.27     11.74 o 
  -5   2   4     1166.46     1176.48     14.33 o 
  -4   2   4      873.02      934.77      9.46 o 
  -3   2   4     2148.01     2287.98     20.71 o 
  -2   2   4      156.98      170.11      1.87 o 
  -1   2   4     2376.70     2405.81     18.27 o 
   0   2   4     1768.38     1887.54     16.10 o 
   1   2   4      693.85      703.43      7.73 o 
   2   2   4      370.74      401.63      4.75 o 
   3   2   4       68.66       78.20      3.40 o 
   4   2   4       50.10       39.30      2.80 o 
   5   2   4        4.06        6.22      2.54 o 
   6   2   4       37.34       37.28      3.24 o 
   7   2   4      284.11      282.83      7.07 o 
 -11   3   4        4.01        0.86      5.79 o 
 -10   3   4      137.58      141.51      4.38 o 
  -9   3   4        0.01       -1.56      2.79 o 
  -8   3   4      319.39      316.33      5.95 o 
  -7   3   4       68.69       83.70      5.64 o 
  -6   3   4      101.05       96.26      4.81 o 
  -5   3   4      504.07      500.73      7.62 o 
  -4   3   4     2061.93     2196.72     22.88 o 
  -3   3   4      112.17      165.87      2.40 o 
  -2   3   4       97.52       84.89      1.66 o 
  -1   3   4     1563.04     1716.10     12.68 o 
   0   3   4      401.60      444.99      5.16 o 
   1   3   4     1134.28     1250.13     13.24 o 
   2   3   4        9.56        6.74      0.96 o 
   3   3   4      559.60      542.14      9.16 o 
   4   3   4        8.67        9.74      2.45 o 
   5   3   4        0.19        2.63      2.44 o 
   6   3   4       19.36       19.85      3.01 o 
   7   3   4       11.51       11.96      3.81 o 
 -11   4   4        1.00        0.18      5.46 o 
 -10   4   4       36.26       46.19      3.78 o 
  -9   4   4        1.09        4.94      2.76 o 
  -8   4   4        0.18       -1.72      3.37 o 
  -7   4   4        8.54       13.64      3.79 o 
  -6   4   4       54.16       57.80      4.14 o 
  -5   4   4      318.13      355.50      5.88 o 
  -4   4   4     1182.25     1279.76     17.87 o 
  -3   4   4      876.45      921.32      9.79 o 
  -2   4   4       10.37        6.72      0.66 o 
  -1   4   4      419.57      488.88      5.43 o 
   0   4   4      115.26      151.75      2.25 o 
   1   4   4      113.89       76.04      2.19 o 
   2   4   4       92.60       94.78      2.19 o 
   3   4   4      972.86     1000.05     13.47 o 
   4   4   4      693.96      650.86     12.98 o 
   5   4   4        0.57        1.95      2.40 o 
   6   4   4       43.04       40.31      3.13 o 
   7   4   4       24.58       25.25      3.65 o 
 -11   5   4        0.38        6.86      5.89 o 
 -10   5   4      100.80      108.13      7.32 o 
  -9   5   4        0.81        5.05      3.96 o 
  -8   5   4      126.57      131.18      5.34 o 
  -7   5   4       37.19       44.12      4.09 o 
  -6   5   4        8.49        5.68      3.08 o 
  -5   5   4        8.91       10.18      1.82 o 
  -4   5   4      467.71      420.93      7.33 o 
  -3   5   4     1600.50     1546.20     16.10 o 
  -2   5   4     1395.54     1473.05     14.20 o 
  -1   5   4     5769.13     5832.69     48.16 o 
   0   5   4     2137.87     2510.20     24.62 o 
   1   5   4      656.92      772.10      8.87 o 
   2   5   4       32.24       30.64      2.08 o 
   3   5   4      662.66      666.28      8.16 o 
   4   5   4       47.39       42.35      3.54 o 
   5   5   4      275.67      256.73      7.68 o 
   6   5   4        1.79       10.05      2.88 o 
   7   5   4        9.78       16.13      4.92 o 
 -11   6   4       20.35       24.22      5.89 o 
 -10   6   4        4.39        5.63      9.12 o 
  -9   6   4      195.14      196.00      7.61 o 
  -8   6   4       22.29       25.90      3.96 o 
  -7   6   4      239.18      233.68      7.00 o 
  -6   6   4      610.86      586.56      9.12 o 
  -5   6   4     3516.51     3661.74     50.00 o 
  -4   6   4      117.62      176.61      3.50 o 
  -3   6   4      514.49      469.15     10.95 o 
  -2   6   4      281.16      279.28      3.80 o 
  -1   6   4     3004.34     3108.38     29.08 o 
   0   6   4       49.17       64.60      1.86 o 
   1   6   4     6357.36     6289.33     65.71 o 
   2   6   4       80.95       68.58      1.97 o 
   3   6   4      110.44      133.97      2.72 o 
   4   6   4       37.67       33.79      2.78 o 
   5   6   4      483.79      471.62      9.78 o 
   6   6   4        3.78        8.11      2.72 o 
   7   6   4      108.07      112.59      8.84 o 
 -11   7   4        1.42       -0.85      9.77 o 
 -10   7   4       46.25       55.29      8.40 o 
  -9   7   4       21.87       20.18      4.79 o 
  -8   7   4       81.99      102.98      7.08 o 
  -7   7   4      185.97      184.76      7.44 o 
  -6   7   4       22.48       17.65      2.48 o 
  -5   7   4       40.70       60.98      3.17 o 
  -4   7   4     2285.20     2292.84     29.93 o 
  -3   7   4     1235.88     1176.10     16.62 o 
  -2   7   4      124.46      142.60      2.11 o 
  -1   7   4     5037.74     5171.70     48.22 o 
   0   7   4     1783.37     1831.81     22.87 o 
   1   7   4      768.73      792.68      8.72 o 
   2   7   4       80.86       61.75      2.94 o 
   3   7   4     3041.26     2965.85     35.49 o 
   4   7   4       31.34       35.45      2.07 o 
   5   7   4      229.18      233.81     13.05 o 
   6   7   4       49.54       59.30      5.83 o 
   7   7   4        0.08        5.78      5.38 o 
 -11   8   4        0.09       -0.02     13.32 o 
 -10   8   4       53.88       49.76      8.53 o 
  -9   8   4        7.31       -0.52      6.03 o 
  -8   8   4      266.03      279.78      9.71 o 
  -7   8   4        0.66        3.49      2.16 o 
  -6   8   4      214.03      192.38      4.99 o 
  -5   8   4      904.25      863.61     12.83 o 
  -4   8   4     3089.17     3130.26     43.42 o 
  -3   8   4      263.40      218.14      4.14 o 
  -2   8   4       34.84       30.80      1.38 o 
  -1   8   4     2682.96     2830.25     26.29 o 
   0   8   4     2141.75     2320.57     26.23 o 
   1   8   4       99.94       62.44      2.06 o 
   2   8   4      156.61      163.36      4.04 o 
   3   8   4      220.11      235.23      5.24 o 
   4   8   4       46.66       48.57      2.41 o 
   5   8   4        0.78        4.72      4.66 o 
   6   8   4       53.71       42.77      7.61 o 
   7   8   4       91.08       92.99      6.52 o 
 -11   9   4        0.78        4.41     11.68 o 
 -10   9   4       77.40       72.65      8.33 o 
  -9   9   4       17.90       10.10      6.30 o 
  -8   9   4       21.33       19.42      5.97 o 
  -7   9   4       76.77       85.17      4.15 o 
  -6   9   4        6.05       11.56      2.59 o 
  -5   9   4      229.37      243.99      5.19 o 
  -4   9   4       65.84       51.37      3.52 o 
  -3   9   4     1096.14     1145.84     20.61 o 
  -2   9   4      428.45      487.65      5.36 o 
  -1   9   4      622.48      685.16      8.29 o 
   0   9   4      185.85      204.45      3.26 o 
   1   9   4       12.40       11.19      2.03 o 
   2   9   4      206.66      194.10      5.33 o 
   3   9   4      960.46     1011.40     14.90 o 
   4   9   4        1.26        4.32      3.12 o 
   5   9   4       90.71       69.93      7.74 o 
   6   9   4       72.61       63.24      7.87 o 
   7   9   4        1.13        6.74      6.66 o 
 -10  10   4       52.39       47.23      6.54 o 
  -9  10   4        4.73        1.44      6.03 o 
  -8  10   4        2.85       -1.18      5.25 o 
  -7  10   4        1.27        0.75      2.51 o 
  -6  10   4        0.08       -1.73      2.54 o 
  -5  10   4        7.67        0.80      2.38 o 
  -4  10   4      170.38      184.23      4.22 o 
  -3  10   4      725.03      767.88     13.10 o 
  -2  10   4      148.41      156.59      3.12 o 
  -1  10   4       14.42       11.01      1.52 o 
   0  10   4      417.25      430.81      6.10 o 
   1  10   4       11.07       10.26      2.16 o 
   2  10   4       89.98       93.47      4.29 o 
   3  10   4       63.75       64.39      3.75 o 
   4  10   4       20.39       18.93      2.92 o 
   5  10   4       60.63       48.54      7.22 o 
   6  10   4       18.31       17.45      7.48 o 
   7  10   4       34.72       23.62      8.40 o 
 -10  11   4       13.25        3.91      8.92 o 
  -9  11   4      124.65      112.96      8.79 o 
  -8  11   4       22.10       30.96      5.90 o 
  -7  11   4      405.75      356.27      8.33 o 
  -6  11   4       13.04       15.54      2.91 o 
  -5  11   4        3.54        7.31      2.51 o 
  -4  11   4       49.40       47.72      2.98 o 
  -3  11   4      927.75     1057.37     16.23 o 
  -2  11   4     1909.11     1931.40     24.64 o 
  -1  11   4     1391.06     1384.16     19.48 o 
   0  11   4      166.18      158.06      2.76 o 
   1  11   4      118.90      116.40      4.22 o 
   2  11   4     1795.38     1767.07     26.98 o 
   3  11   4      165.95      159.70      5.67 o 
   4  11   4       45.83       48.37      6.42 o 
   5  11   4      335.39      352.26     14.43 o 
   6  11   4       75.92       87.90     10.36 o 
   7  11   4       13.16       -4.20      8.13 o 
 -10  12   4        2.03       -3.41      6.82 o 
  -9  12   4       17.67       20.34      6.17 o 
  -8  12   4      171.01      171.47      9.71 o 
  -7  12   4      140.61      128.72      5.11 o 
  -6  12   4       37.77       35.15      3.11 o 
  -5  12   4      349.93      333.78      6.86 o 
  -4  12   4      158.05      155.36      4.45 o 
  -3  12   4      710.04      693.78     11.07 o 
  -2  12   4       83.78       73.81      2.67 o 
  -1  12   4      447.31      446.00      7.04 o 
   0  12   4       49.73       43.80      1.61 o 
   1  12   4      996.95      976.36     15.47 o 
   2  12   4       72.59       79.49      4.67 o 
   3  12   4       22.38       14.50      3.13 o 
   4  12   4      318.46      299.28      7.94 o 
   5  12   4      104.59       94.59     10.10 o 
   6  12   4        7.55        4.59      7.61 o 
   7  12   4       68.31       56.81      9.05 o 
 -10  13   4       89.66       87.51      9.18 o 
  -9  13   4      144.51      126.34      8.92 o 
  -8  13   4        3.42        0.26      5.38 o 
  -7  13   4      133.20      113.95      4.97 o 
  -6  13   4      791.91      743.72     14.75 o 
  -5  13   4      322.15      297.74      6.92 o 
  -4  13   4      164.08      164.68      4.56 o 
  -3  13   4     1612.49     1548.06     19.95 o 
  -2  13   4      161.26      165.79      3.92 o 
  -1  13   4      800.81      734.69     10.91 o 
   0  13   4      271.57      265.34      4.43 o 
   1  13   4        8.11       11.63      2.48 o 
   2  13   4      171.98      148.78      5.34 o 
   3  13   4      305.21      298.50      7.67 o 
   4  13   4        1.02        2.55      3.24 o 
   5  13   4      268.73      247.30     12.33 o 
   6  13   4        9.68        3.41      7.35 o 
 -10  14   4        6.35        3.80      6.95 o 
  -9  14   4       11.65        8.13      5.77 o 
  -8  14   4      111.64      122.76     12.40 o 
  -7  14   4       52.16       50.26      5.77 o 
  -6  14   4      352.09      341.48      8.21 o 
  -5  14   4      187.43      165.48      5.38 o 
  -4  14   4       62.85       60.68      4.20 o 
  -3  14   4      868.48      852.10     17.12 o 
  -2  14   4      487.21      472.58      8.58 o 
  -1  14   4      571.05      593.51      9.14 o 
   0  14   4       20.26       18.91      1.53 o 
   1  14   4     1453.36     1445.21     22.19 o 
   2  14   4      178.69      163.67      5.86 o 
   3  14   4       49.99       60.36      4.69 o 
   4  14   4      102.02       93.31      5.38 o 
   5  14   4      214.87      211.22     11.55 o 
   6  14   4       15.14        7.87      7.48 o 
 -10  15   4       92.06      104.83     10.10 o 
  -9  15   4       58.91       48.28      6.82 o 
  -8  15   4       80.97      100.57     11.81 o 
  -7  15   4      154.12      156.09      5.94 o 
  -6  15   4     1252.58     1225.59     25.19 o 
  -5  15   4        6.55        6.03      3.56 o 
  -4  15   4       20.31       23.97      2.48 o 
  -3  15   4      103.04      106.86      2.84 o 
  -2  15   4       72.64       68.74      3.23 o 
  -1  15   4        1.97        2.03      1.89 o 
   0  15   4       12.65       11.38      1.62 o 
   1  15   4      393.14      395.20      7.41 o 
   2  15   4      844.48      823.94     16.09 o 
   3  15   4       77.38       88.81      5.01 o 
   4  15   4       78.77       67.07      5.77 o 
   5  15   4       22.87       17.58      6.69 o 
   6  15   4       77.40       65.47      8.53 o 
  -9  16   4       41.43       38.70      6.82 o 
  -8  16   4      182.99      196.49      6.40 o 
  -7  16   4        3.78        5.10      3.28 o 
  -6  16   4       69.60       79.54      4.49 o 
  -5  16   4       57.91       59.76      3.94 o 
  -4  16   4      499.13      480.63     11.62 o 
  -3  16   4      159.46      136.70      3.24 o 
  -2  16   4      175.28      171.71      4.12 o 
  -1  16   4       14.89       12.53      2.12 o 
   0  16   4      770.41      728.77     15.23 o 
   1  16   4       51.92       47.52      2.15 o 
   2  16   4       71.20       55.89      4.26 o 
   3  16   4        7.14        5.36      3.12 o 
   4  16   4      299.30      283.26      7.93 o 
   5  16   4        8.24        2.10      6.56 o 
   6  16   4      106.48      104.04     11.55 o 
  -9  17   4       51.93       52.08      7.22 o 
  -8  17   4       14.23       22.91      4.85 o 
  -7  17   4       61.65       73.22      4.93 o 
  -6  17   4       13.62       13.16      3.04 o 
  -5  17   4      146.16      158.80      5.25 o 
  -4  17   4      282.24      282.28      9.23 o 
  -3  17   4        1.91        1.39      1.86 o 
  -2  17   4       20.77       28.47      2.16 o 
  -1  17   4        6.37        6.87      2.13 o 
   0  17   4        8.42        7.58      1.71 o 
   1  17   4       24.79       24.08      2.03 o 
   2  17   4        0.80       -1.53      4.13 o 
   3  17   4      124.84      103.90      5.21 o 
   4  17   4       14.78       14.07      7.81 o 
   5  17   4      113.83      124.86     16.40 o 
  -9  18   4       99.56      118.60      9.84 o 
  -8  18   4       13.46       18.33      3.66 o 
  -7  18   4       53.93       52.25      8.20 o 
  -6  18   4        0.43        0.51      3.04 o 
  -5  18   4      575.27      562.55     11.46 o 
  -4  18   4       45.16       34.63      4.36 o 
  -3  18   4      160.58      170.74      5.91 o 
  -2  18   4       17.85       19.56      2.08 o 
  -1  18   4       29.59       32.31      2.37 o 
   0  18   4      131.68      117.31      3.80 o 
   1  18   4      248.32      257.05      5.86 o 
   2  18   4       11.23        6.95      4.33 o 
   3  18   4       80.03       76.21     12.14 o 
   4  18   4       52.14       49.78      8.07 o 
   5  18   4        0.90       -1.20     11.87 o 
  -8  19   4       96.68      114.80      7.61 o 
  -7  19   4      183.95      194.01      7.74 o 
  -6  19   4       49.40       47.48      4.33 o 
  -5  19   4        2.52        7.22      4.33 o 
  -4  19   4      248.57      240.62     12.86 o 
  -3  19   4      912.90      876.85     15.17 o 
  -2  19   4      375.15      377.10      6.24 o 
  -1  19   4      919.50      933.29     13.90 o 
   0  19   4        0.42       -1.41      2.03 o 
   1  19   4       52.03       43.32      3.48 o 
   2  19   4       61.16       66.12      6.43 o 
   3  19   4      151.71      157.17      8.27 o 
   4  19   4        0.94        3.02      4.46 o 
   5  19   4       85.86       91.54     12.92 o 
  -8  20   4      200.54      233.88     11.09 o 
  -7  20   4       56.31       67.83      6.95 o 
  -6  20   4       12.88       16.27      4.99 o 
  -5  20   4      181.83      190.63      8.79 o 
  -4  20   4      246.02      235.50      9.71 o 
  -3  20   4        1.23       -0.10      2.33 o 
  -2  20   4      104.01      105.64      3.53 o 
  -1  20   4        1.79        3.55      2.18 o 
   0  20   4      223.90      222.87      5.27 o 
   1  20   4      158.97      188.72     11.74 o 
   2  20   4       49.86       43.29      5.12 o 
   3  20   4       89.80      103.12      7.48 o 
   4  20   4       46.62       61.66      6.82 o 
   5  20   4        0.35        9.84      4.72 o 
  -8  21   4       11.77       27.16      5.64 o 
  -7  21   4        0.59        1.97      4.99 o 
  -6  21   4       40.37       43.56      5.51 o 
  -5  21   4      172.47      161.11      8.27 o 
  -4  21   4        6.22        8.00      4.33 o 
  -3  21   4       11.13        9.99      2.30 o 
  -2  21   4       66.84       63.12      3.27 o 
  -1  21   4       75.76       74.57      3.52 o 
   0  21   4       58.61       58.91      3.57 o 
   1  21   4        0.60        2.21      2.26 o 
   2  21   4       75.98       78.98      6.95 o 
   3  21   4       40.11       46.31      5.77 o 
   4  21   4       97.70      108.89      7.87 o 
  -7  22   4        1.87       10.50      5.51 o 
  -6  22   4        2.37       10.36      4.85 o 
  -5  22   4      245.90      244.02     10.50 o 
  -4  22   4      233.36      215.82      9.31 o 
  -3  22   4        0.41       -2.08      2.08 o 
  -2  22   4       13.00        8.32      2.41 o 
  -1  22   4      125.49      119.80      8.16 o 
   0  22   4       15.86       17.48      2.60 o 
   1  22   4       15.55       19.84      2.49 o 
   2  22   4       17.62       24.80      4.99 o 
   3  22   4       10.40       11.28      5.12 o 
   4  22   4        3.53        6.82      5.12 o 
  -7  23   4       58.38       63.24      8.13 o 
  -6  23   4       21.77       29.39      5.77 o 
  -5  23   4       12.72       15.48      5.25 o 
  -4  23   4       15.95       12.20      4.72 o 
  -3  23   4       33.99       32.35      4.10 o 
  -2  23   4       38.13       35.47      2.80 o 
  -1  23   4      117.78      113.53      4.37 o 
   0  23   4       15.95       17.90      4.26 o 
   1  23   4        4.08        6.80      2.41 o 
   2  23   4      162.09      159.53      8.53 o 
   3  23   4        8.43        1.18      4.72 o 
  -6  24   4       32.63       39.62      6.03 o 
  -5  24   4      135.95      124.24      8.53 o 
  -4  24   4        0.47        5.38      4.85 o 
  -3  24   4       20.71       29.46      2.92 o 
  -2  24   4       53.44       56.44      4.00 o 
  -1  24   4       23.79       22.88      7.93 o 
   0  24   4        1.20        3.60      2.71 o 
   1  24   4      113.63      130.96      5.44 o 
   2  24   4        4.04       13.64      4.99 o 
   3  24   4        0.52       -0.39      5.12 o 
  -6  25   4       75.70       70.58      7.61 o 
  -5  25   4        1.14        9.05      5.51 o 
  -4  25   4       18.88       19.68      5.38 o 
  -3  25   4       67.75       69.51      4.90 o 
  -2  25   4      126.76      126.09     11.46 o 
  -1  25   4        8.92       16.48      7.27 o 
   0  25   4        5.89       10.27      3.69 o 
   1  25   4        6.46       10.09      4.19 o 
   2  25   4        3.53        7.22      4.99 o 
  -5  26   4       45.92       56.68      7.35 o 
  -4  26   4       28.90       30.08      4.44 o 
  -3  26   4       22.77       25.90      4.70 o 
  -2  26   4      116.04      119.08      5.02 o 
  -1  26   4        5.05       10.74      3.10 o 
   0  26   4       36.56       47.31      5.12 o 
   1  26   4      279.68      328.21     18.17 o 
  -4  27   4       20.96       14.74      6.17 o 
  -3  27   4       40.21       44.91      5.02 o 
  -2  27   4       53.13       65.19      8.97 o 
  -1  27   4       40.22       61.78      4.58 o 
   0  27   4        6.87       10.02      3.38 o 
 -11   1   5       25.93       31.84      4.11 o 
 -10   1   5       83.16       92.09      3.99 o 
  -9   1   5       17.31       16.92      2.62 o 
  -8   1   5       37.62       40.90      2.69 o 
  -7   1   5       28.38       31.78      2.40 o 
  -6   1   5      263.49      244.42      7.66 o 
  -5   1   5       53.69       48.76      2.08 o 
  -4   1   5      333.78      407.78      6.41 o 
  -3   1   5      138.47      104.99      2.22 o 
  -2   1   5      975.84     1009.80     10.11 o 
  -1   1   5     2469.07     2519.25     24.79 o 
   0   1   5     1193.20     1243.32     12.18 o 
   1   1   5       82.11       67.10      1.80 o 
   2   1   5       34.89       27.65      2.65 o 
   3   1   5       27.03       19.89      2.76 o 
   4   1   5       68.35       66.29      4.12 o 
   5   1   5        1.89        5.86      2.98 o 
   6   1   5      120.52      122.98      5.21 o 
   7   1   5        1.37        6.26      4.39 o 
 -11   2   5       58.98       77.62      7.29 o 
 -10   2   5       42.38       39.41      3.13 o 
  -9   2   5        7.70        5.16      2.46 o 
  -8   2   5      238.42      213.54      4.83 o 
  -7   2   5      223.40      221.03      5.99 o 
  -6   2   5      152.42      168.83      5.23 o 
  -5   2   5     1681.20     1640.31     18.96 o 
  -4   2   5       36.89       36.51      1.55 o 
  -3   2   5     2291.56     2394.78     23.14 o 
  -2   2   5     3244.36     3288.66     33.38 o 
  -1   2   5     1898.53     2060.63     18.76 o 
   0   2   5      263.48      246.81      3.18 o 
   1   2   5     1103.57     1097.81     13.10 o 
   2   2   5        3.70        3.42      2.27 o 
   3   2   5       15.57       16.88      2.67 o 
   4   2   5      248.39      239.68      5.33 o 
   5   2   5      200.41      201.05      5.37 o 
   6   2   5       14.33       18.81      3.52 o 
   7   2   5       42.61       50.46      4.75 o 
 -11   3   5       23.23       22.84      5.50 o 
 -10   3   5      185.66      218.05      5.05 o 
  -9   3   5        3.02        0.55      2.33 o 
  -8   3   5      201.16      203.13      4.93 o 
  -7   3   5       59.35       71.50      3.15 o 
  -6   3   5     2421.25     2382.05     28.42 o 
  -5   3   5      404.28      439.50      5.37 o 
  -4   3   5     2200.41     2192.27     22.39 o 
  -3   3   5     3993.65     3838.47     35.81 o 
  -2   3   5       89.58      122.10      2.00 o 
   0   3   5     1456.01     1468.36     15.83 o 
   1   3   5      297.64      293.16      4.55 o 
   2   3   5      373.98      403.58      5.67 o 
   3   3   5      945.47      889.11     12.69 o 
   4   3   5       32.53       33.14      2.85 o 
   5   3   5      110.87      116.52      4.52 o 
   6   3   5        9.32        7.53      3.67 o 
   7   3   5       28.12       34.28      4.61 o 
 -11   4   5        1.69        0.05      5.37 o 
 -10   4   5       75.56       69.26      3.58 o 
  -9   4   5        0.69       -1.08      2.81 o 
  -8   4   5      262.46      255.89      5.64 o 
  -7   4   5      112.51       94.40      4.09 o 
  -6   4   5      155.64      140.45      5.08 o 
  -5   4   5        1.89        1.20      1.16 o 
  -4   4   5      881.46      823.60     12.50 o 
  -3   4   5     1101.38     1171.77     12.01 o 
  -2   4   5     1660.39     1625.60     16.11 o 
  -1   4   5      936.90      907.52      8.74 o 
   0   4   5      110.37      132.01      2.63 o 
   1   4   5     1862.82     1736.44     20.20 o 
   2   4   5       18.74       14.98      1.68 o 
   3   4   5      104.27       97.10      3.93 o 
   4   4   5       32.00       38.68      2.79 o 
   5   4   5      130.67      135.90      4.65 o 
   6   4   5        0.28        3.76      3.35 o 
   7   4   5      172.23      175.51     10.85 o 
 -11   5   5        7.18        9.72      4.53 o 
 -10   5   5       41.44       47.78      4.67 o 
  -9   5   5        9.09        8.60      2.70 o 
  -8   5   5       14.51        4.45      3.81 o 
  -7   5   5      138.22      127.57      5.74 o 
  -6   5   5      186.71      168.13      3.61 o 
  -5   5   5      147.31      120.96      3.49 o 
  -4   5   5     2582.31     2673.81     27.78 o 
  -3   5   5      158.34      191.49      2.80 o 
  -2   5   5     1059.24     1066.42     11.28 o 
  -1   5   5        4.23        5.69      0.74 o 
   0   5   5       46.17       48.17      1.99 o 
   1   5   5        0.21        1.04      1.43 o 
   2   5   5      188.21      195.10      3.70 o 
   3   5   5     1160.71     1135.17     22.10 o 
   4   5   5      140.39      138.00      5.03 o 
   5   5   5        1.91        6.91      2.97 o 
   6   5   5        2.18        9.45      3.62 o 
   7   5   5        4.47        7.33      4.16 o 
 -11   6   5        0.66        1.20      5.28 o 
 -10   6   5        0.48       -2.60      5.29 o 
  -9   6   5        0.43        0.40      4.03 o 
  -8   6   5       67.34       62.67      5.57 o 
  -7   6   5        1.44        1.96      3.68 o 
  -6   6   5      127.08      140.16      4.10 o 
  -5   6   5        5.51        6.82      1.94 o 
  -4   6   5      382.49      508.37      5.82 o 
  -3   6   5      445.51      419.85      5.44 o 
  -2   6   5      645.13      718.80      7.11 o 
  -1   6   5      581.56      600.83      7.46 o 
   0   6   5      294.66      309.08      4.16 o 
   1   6   5      162.83      157.46      3.64 o 
   2   6   5       32.34       27.99      1.79 o 
   3   6   5       92.93       79.88      3.58 o 
   4   6   5       75.66       59.40      3.96 o 
   5   6   5       93.42       95.21      5.49 o 
   6   6   5        0.06        5.80      5.37 o 
   7   6   5        0.97        5.06      6.69 o 
 -11   7   5       10.85       12.64      9.77 o 
 -10   7   5       84.56       75.57      7.45 o 
  -9   7   5      108.54      106.60      8.53 o 
  -8   7   5        3.38       -0.11      3.88 o 
  -7   7   5      185.08      168.10      4.49 o 
  -6   7   5       53.83       59.55      3.33 o 
  -5   7   5      190.74      211.33      4.41 o 
  -4   7   5      640.09      641.33      7.76 o 
  -3   7   5      555.77      550.61      6.23 o 
  -2   7   5        1.00        1.40      1.14 o 
  -1   7   5        4.38        1.18      1.29 o 
   0   7   5      301.69      284.05      4.54 o 
   1   7   5      525.41      568.08      6.95 o 
   2   7   5       49.11       43.86      2.03 o 
   3   7   5        5.82        8.00      1.84 o 
   4   7   5      137.15      135.17      7.37 o 
   5   7   5       32.40       32.81      3.28 o 
   6   7   5       67.17       83.91     10.07 o 
 -11   8   5        1.36       -1.79      5.90 o 
 -10   8   5        5.46       -5.14      5.14 o 
  -9   8   5        5.77        1.44      5.77 o 
  -8   8   5      445.70      445.56     12.47 o 
  -7   8   5       43.94       38.93      2.79 o 
  -6   8   5        3.05        0.29      2.42 o 
  -5   8   5     1375.76     1314.08     20.21 o 
  -4   8   5      688.30      717.90     10.75 o 
  -3   8   5       34.06       36.74      1.71 o 
  -2   8   5        2.87        9.38      0.92 o 
  -1   8   5     2546.52     2568.92     28.08 o 
   0   8   5       65.71       66.75      2.34 o 
   1   8   5      162.00      130.16      2.73 o 
   2   8   5      127.09      116.03      2.92 o 
   3   8   5       37.07       27.20      2.04 o 
   4   8   5       68.76       56.42      5.31 o 
   5   8   5       16.73       23.82      3.39 o 
   6   8   5       97.30       99.49     11.61 o 
 -11   9   5        1.33       -0.74      6.49 o 
 -10   9   5       96.92      100.36      8.03 o 
  -9   9   5       12.63        5.90      5.90 o 
  -8   9   5        0.57        4.33      5.25 o 
  -7   9   5       93.13       74.08      5.90 o 
  -6   9   5      639.86      609.34     12.87 o 
  -5   9   5      294.60      307.48      7.71 o 
  -4   9   5      233.56      202.54      4.37 o 
  -3   9   5      537.64      484.56      6.06 o 
  -2   9   5      286.03      293.25      5.52 o 
  -1   9   5        6.16        5.69      1.06 o 
   0   9   5      117.15      101.75      2.37 o 
   1   9   5       59.84       64.28      2.31 o 
   2   9   5      856.41      858.71     10.95 o 
   3   9   5       11.12       16.09      2.02 o 
   4   9   5        9.15       11.10      3.35 o 
   5   9   5      171.71      171.91      7.63 o 
   6   9   5       13.87       19.15      6.86 o 
 -11  10   5        6.86        7.14      6.39 o 
 -10  10   5        0.21       -0.39      6.30 o 
  -9  10   5        6.06        3.54      5.77 o 
  -8  10   5      237.86      244.15     10.23 o 
  -7  10   5      159.88      138.02      4.88 o 
  -6  10   5      748.58      749.00     32.14 o 
  -5  10   5      861.75      886.42     17.67 o 
  -4  10   5      522.98      525.42      8.92 o 
  -3  10   5      580.73      587.05      6.90 o 
  -2  10   5     1944.20     1972.15     29.87 o 
  -1  10   5     2637.52     2707.81     27.11 o 
   0  10   5       89.29       80.70      2.24 o 
   1  10   5     1333.12     1328.08     15.52 o 
   2  10   5       18.64       11.75      1.41 o 
   3  10   5      175.21      155.96      3.98 o 
   4  10   5       76.17       70.60      4.77 o 
   5  10   5      151.46      130.01     10.76 o 
   6  10   5       75.65       78.92      5.74 o 
 -11  11   5        0.03       -8.00     12.99 o 
 -10  11   5       49.62       47.36      6.95 o 
  -9  11   5        8.48        7.08      5.51 o 
  -8  11   5        1.40       -1.57      4.85 o 
  -7  11   5       59.39       73.47      4.44 o 
  -6  11   5      139.42      100.28      4.57 o 
  -5  11   5       16.38       18.32      2.51 o 
  -4  11   5      687.99      672.25     11.03 o 
  -3  11   5      624.04      591.15      6.92 o 
  -2  11   5       34.47       27.66      1.99 o 
  -1  11   5      384.42      373.58      5.52 o 
   0  11   5      281.69      307.23      4.57 o 
   1  11   5        5.61        6.61      1.37 o 
   2  11   5       49.96       43.73      2.70 o 
   3  11   5      502.53      459.03      7.93 o 
   4  11   5        3.87        3.02      4.72 o 
   5  11   5       26.85       29.65      7.22 o 
   6  11   5       20.92       11.28      7.74 o 
 -10  12   5        3.86       -2.10      6.30 o 
  -9  12   5       12.93        9.31      5.77 o 
  -8  12   5        4.34        8.91      3.15 o 
  -7  12   5        6.60        4.14      3.74 o 
  -6  12   5      109.57       82.51      8.07 o 
  -5  12   5        0.05       -2.57      2.57 o 
  -4  12   5       17.00       15.67      2.29 o 
  -3  12   5       15.61       23.19      1.32 o 
  -2  12   5        3.99        0.16      1.86 o 
  -1  12   5       17.61       18.58      2.02 o 
   0  12   5      128.31      125.34      2.85 o 
   1  12   5        9.58       11.53      1.66 o 
   2  12   5       61.29       69.85      2.91 o 
   3  12   5      182.69      190.23      4.31 o 
   4  12   5        0.01        0.35      3.28 o 
   5  12   5        5.69       -3.41      6.69 o 
   6  12   5        0.95       -7.87      7.87 o 
 -10  13   5        0.26       -6.30      6.30 o 
  -9  13   5      102.27      108.50      9.05 o 
  -8  13   5       88.84       92.30      9.91 o 
  -7  13   5        1.71        0.61      3.08 o 
  -6  13   5       41.12       41.72      4.72 o 
  -5  13   5       70.25       65.38      6.19 o 
  -4  13   5      429.42      410.96      7.60 o 
  -3  13   5      960.36      976.68     14.07 o 
  -2  13   5      397.41      380.98      6.52 o 
  -1  13   5       18.70       17.73      2.04 o 
   0  13   5       51.42       51.08      2.41 o 
   1  13   5       74.52       79.56      2.59 o 
   2  13   5      131.73      104.22      3.24 o 
   3  13   5        7.70       12.82      3.27 o 
   4  13   5        1.81       -1.06      3.19 o 
   5  13   5        0.00       -6.95      6.95 o 
   6  13   5       22.17        8.79      8.00 o 
 -10  14   5        0.08       -6.03      6.03 o 
  -9  14   5        1.47       -1.31      5.38 o 
  -8  14   5      124.81      126.47      9.12 o 
  -7  14   5       89.01      108.55      5.06 o 
  -6  14   5       10.11        8.46      2.97 o 
  -5  14   5      106.61       84.31      4.19 o 
  -4  14   5       52.98       55.09      3.30 o 
  -3  14   5        0.08       -0.28      1.89 o 
  -2  14   5        0.54        0.23      1.94 o 
  -1  14   5      181.45      175.09      4.30 o 
   0  14   5      343.89      305.47      5.42 o 
   1  14   5       21.70       10.90      1.79 o 
   2  14   5      192.48      144.00      3.74 o 
   3  14   5       16.74        9.50      5.97 o 
   4  14   5        3.54       -0.52      4.00 o 
   5  14   5      180.07      179.08     11.68 o 
 -10  15   5      118.75      124.24     10.23 o 
  -9  15   5       10.63       10.36      6.03 o 
  -8  15   5      115.24      112.95      5.33 o 
  -7  15   5       42.33       45.88      3.98 o 
  -6  15   5       36.51       36.51      3.24 o 
  -5  15   5       41.62       33.17      3.81 o 
  -4  15   5     1308.23     1244.51     19.22 o 
  -3  15   5       61.87       65.70      3.12 o 
  -2  15   5       11.57       10.73      2.19 o 
  -1  15   5      383.79      372.30      6.69 o 
   0  15   5      438.79      399.09      7.77 o 
   1  15   5       51.41       51.38      2.71 o 
   2  15   5      787.25      721.01     11.40 o 
   3  15   5      214.19      208.11      6.81 o 
   4  15   5        8.50        8.33      6.89 o 
   5  15   5       12.98       -0.66      7.08 o 
 -10  16   5       12.79        8.79      6.82 o 
  -9  16   5        1.40        7.87      6.03 o 
  -8  16   5       66.40       83.95      5.07 o 
  -7  16   5       11.03       14.36      3.34 o 
  -6  16   5       81.00       75.73      4.59 o 
  -5  16   5       73.64       55.09      4.13 o 
  -4  16   5        8.14        6.29      1.92 o 
  -3  16   5       28.67       24.45      2.62 o 
  -2  16   5      408.61      393.82      6.91 o 
  -1  16   5       24.82       30.25      2.43 o 
   0  16   5      353.43      319.63      6.73 o 
   1  16   5      586.53      585.76     11.13 o 
   2  16   5      150.78      146.09      5.61 o 
   3  16   5       65.01       62.11      8.53 o 
   4  16   5        1.50       -0.21      4.20 o 
   5  16   5      142.83      135.26     11.55 o 
  -9  17   5        2.27        6.95      5.77 o 
  -8  17   5       37.53       49.85      6.30 o 
  -7  17   5        7.84        5.13      3.74 o 
  -6  17   5      242.38      253.93      6.80 o 
  -5  17   5      247.64      218.37      5.73 o 
  -4  17   5      289.00      259.97      7.66 o 
  -3  17   5       23.89       24.42      2.23 o 
  -2  17   5       17.62       17.90      2.26 o 
  -1  17   5      844.59      834.21     12.65 o 
   0  17   5      304.31      276.50      6.53 o 
   1  17   5      384.47      370.50      8.14 o 
   2  17   5       43.15       35.66      3.34 o 
   3  17   5      237.02      223.10      7.02 o 
   4  17   5        5.84        2.82      8.20 o 
   5  17   5       36.10       25.98      7.35 o 
  -9  18   5       10.82       29.52      6.03 o 
  -8  18   5       17.26       20.64      4.46 o 
  -7  18   5        1.97        2.57      4.20 o 
  -6  18   5      206.64      181.35      5.69 o 
  -5  18   5       15.35       11.94      4.46 o 
  -4  18   5        1.02       -4.51      4.51 o 
  -3  18   5        1.64       -0.59      2.05 o 
  -2  18   5      181.77      181.03      4.45 o 
  -1  18   5        0.04        2.25      2.13 o 
   0  18   5      383.25      333.60      6.04 o 
   1  18   5      173.10      154.10      4.73 o 
   2  18   5        7.85        6.03      4.33 o 
   3  18   5        0.05       -3.27      5.84 o 
   4  18   5       16.93       10.95      8.33 o 
  -9  19   5        2.30       -5.64      5.64 o 
  -8  19   5       19.56       26.30     10.36 o 
  -7  19   5        6.42        0.34      5.84 o 
  -6  19   5      149.00      148.64      8.00 o 
  -5  19   5        9.41       11.02      4.46 o 
  -4  19   5       52.07       53.42      3.29 o 
  -3  19   5       98.54       89.22      3.41 o 
  -2  19   5      255.34      250.83      5.32 o 
  -1  19   5        6.79        5.40      2.40 o 
   0  19   5      211.76      183.07      4.74 o 
   1  19   5       30.61       29.81      4.46 o 
   2  19   5       61.97       57.59      6.43 o 
   3  19   5       61.90       73.08      6.82 o 
   4  19   5       67.02       73.86      6.95 o 
  -8  20   5        0.39        3.54      5.12 o 
  -7  20   5       10.96       16.14      5.12 o 
  -6  20   5        3.35        4.46      4.85 o 
  -5  20   5      373.73      347.14     12.46 o 
  -4  20   5        9.62       11.30      2.42 o 
  -3  20   5      183.67      168.39      5.19 o 
  -2  20   5       45.29       52.28      3.26 o 
  -1  20   5       28.75       26.22      3.16 o 
   0  20   5      115.30      124.51      4.23 o 
   1  20   5        2.93        6.98      2.26 o 
   2  20   5        4.75        3.54      4.59 o 
   3  20   5       18.79       19.68      4.99 o 
   4  20   5      119.36      130.80      8.66 o 
  -8  21   5       14.24       27.55      5.77 o 
  -7  21   5        0.02        4.07      4.99 o 
  -6  21   5        3.39        2.23      4.99 o 
  -5  21   5        2.60        4.46      4.72 o 
  -4  21   5      138.21      143.02      4.88 o 
  -3  21   5        5.01        2.95      2.89 o 
  -2  21   5       11.54        9.87      4.44 o 
  -1  21   5       13.84       20.69      2.72 o 
   0  21   5       99.98       85.13      4.08 o 
   1  21   5       59.09       46.58      4.56 o 
   2  21   5      150.72      149.56      8.13 o 
   3  21   5        3.81        4.33      4.99 o 
  -7  22   5       13.76       21.38      5.51 o 
  -6  22   5       61.77       67.17      7.48 o 
  -5  22   5      151.94      159.01      8.79 o 
  -4  22   5        0.09        0.09      2.60 o 
  -3  22   5       12.20        9.96      3.07 o 
  -2  22   5      374.34      358.78      7.82 o 
  -1  22   5       33.47       35.89      3.22 o 
   0  22   5        0.95        2.66      2.54 o 
   1  22   5      204.79      209.19      9.43 o 
   2  22   5       77.02       84.75      7.61 o 
   3  22   5       24.07       23.88      5.51 o 
  -7  23   5        2.90       10.10      5.51 o 
  -6  23   5       12.55       14.04      5.38 o 
  -5  23   5       13.21       14.96      5.25 o 
  -4  23   5      215.92      200.34     10.57 o 
  -3  23   5      227.29      237.01      9.74 o 
  -2  23   5        2.35        2.59      3.26 o 
  -1  23   5      100.63       89.19      4.71 o 
   0  23   5      132.56      123.85      4.67 o 
   1  23   5        3.95        8.21      2.71 o 
   2  23   5       23.03       32.05      4.26 o 
  -6  24   5       19.01       25.45      6.03 o 
  -5  24   5       67.84       76.62      7.22 o 
  -4  24   5       71.49       70.89      3.93 o 
  -3  24   5       44.96       45.58      6.34 o 
  -2  24   5        0.21       -1.97      3.65 o 
  -1  24   5        0.44        1.29      2.87 o 
   0  24   5       20.07       22.41      3.03 o 
   1  24   5       77.77      105.72      6.58 o 
   2  24   5        0.30        2.51      3.13 o 
  -6  25   5       33.13       37.92      6.56 o 
  -5  25   5       12.17       14.43      5.64 o 
  -4  25   5        2.21        3.16      2.77 o 
  -3  25   5       20.33       19.72      3.95 o 
  -2  25   5        2.35        0.10      4.89 o 
  -1  25   5        3.26        7.81      3.25 o 
   0  25   5       12.89       14.00      3.31 o 
   1  25   5       24.84       28.70      4.99 o 
  -5  26   5        6.03       12.99      5.77 o 
  -4  26   5        0.42        5.96      4.42 o 
  -3  26   5        0.12       -2.28      7.01 o 
  -2  26   5       36.86       10.43      9.49 o 
  -1  26   5        4.43        7.61      3.34 o 
   0  26   5        4.59        7.67      3.36 o 
  -3  27   5        3.64        6.43      4.92 o 
  -2  27   5      210.00      216.37      7.05 o 
  -1  27   5        0.55       10.74      6.49 o 
 -12   0   6        1.87       28.23      7.84 o 
 -11   0   6      364.28      389.65     10.26 o 
 -10   0   6       36.95       30.47      5.47 o 
  -9   0   6      248.86      237.49      6.80 o 
  -8   0   6     2087.80     2053.36     58.25 o 
  -7   0   6        2.32        6.95      3.32 o 
  -6   0   6      599.71      578.22     14.09 o 
  -5   0   6      294.65      287.53      8.28 o 
  -4   0   6     5664.87     5806.75     78.29 o 
  -3   0   6     2700.96     3238.39     48.11 o 
  -2   0   6        3.06        4.12      1.77 o 
  -1   0   6      733.05      707.58     10.51 o 
   0   0   6      211.48      203.35      4.55 o 
   1   0   6      590.77      565.82     14.36 o 
   2   0   6      518.09      515.75     11.67 o 
   3   0   6      975.64      988.94     19.96 o 
   4   0   6      391.67      392.68     11.31 o 
   5   0   6       19.92       24.77      5.02 o 
   6   0   6      147.42      139.20     10.23 o 
 -12   1   6        7.15       28.79      5.66 o 
 -11   1   6        9.95       16.41      4.30 o 
 -10   1   6       97.57      119.95      4.52 o 
  -9   1   6       59.29       67.90      3.53 o 
  -8   1   6      102.50      126.54      5.81 o 
  -7   1   6      389.07      369.82      7.57 o 
  -6   1   6     2360.05     2298.98     34.76 o 
  -5   1   6     2250.20     2209.93     23.12 o 
  -4   1   6     5152.65     5274.27     54.64 o 
  -3   1   6        2.69        7.76      1.26 o 
  -2   1   6       13.00       18.49      1.30 o 
  -1   1   6      313.54      274.65      3.66 o 
   0   1   6     1186.74     1156.33     11.85 o 
   1   1   6      287.24      260.64      4.29 o 
   2   1   6       55.07       48.65      3.17 o 
   3   1   6      795.45      789.92     11.65 o 
   4   1   6      107.09      107.03      5.40 o 
   5   1   6       14.52       17.48      3.46 o 
   6   1   6      154.53      156.08      6.76 o 
 -11   2   6       14.43       25.37      4.26 o 
 -10   2   6       21.47       16.94      2.96 o 
  -9   2   6      103.41       97.26      3.70 o 
  -8   2   6     1075.45     1122.28     19.61 o 
  -7   2   6      162.43      163.86      4.44 o 
  -6   2   6        6.52        8.08      2.05 o 
  -5   2   6      157.12      141.89      2.63 o 
  -4   2   6       15.77       16.70      1.57 o 
  -3   2   6      260.29      312.00      4.54 o 
  -2   2   6      921.19      887.71      9.08 o 
  -1   2   6       33.02       32.05      1.56 o 
   0   2   6       50.46       57.36      1.85 o 
   1   2   6      490.85      469.54      6.70 o 
   2   2   6      542.43      519.95      8.33 o 
   3   2   6      204.57      205.11      5.08 o 
   4   2   6      195.69      185.19      5.29 o 
   5   2   6      101.12      105.19      5.09 o 
   6   2   6        8.22        7.27      4.16 o 
 -11   3   6       43.44       49.43      6.59 o 
 -10   3   6        2.56        3.52      2.80 o 
  -9   3   6       30.73       29.78      2.61 o 
  -8   3   6      221.96      202.87      6.50 o 
  -7   3   6       49.11       48.59      2.82 o 
  -6   3   6       10.74        9.34      2.01 o 
  -5   3   6      255.75      209.40      3.59 o 
  -4   3   6      570.12      610.84      8.60 o 
  -3   3   6      319.68      359.56      4.42 o 
  -2   3   6      245.18      281.75      4.00 o 
  -1   3   6      375.66      439.56      5.77 o 
   0   3   6       28.20       25.45      1.70 o 
   1   3   6      104.52       97.47      3.06 o 
   2   3   6      171.63      168.13      4.67 o 
   3   3   6        9.38       10.61      2.80 o 
   4   3   6        7.38       14.55      2.98 o 
   5   3   6        6.55        8.97      3.69 o 
   6   3   6       49.02       47.70      4.62 o 
 -11   4   6        1.80       -2.39      3.93 o 
 -10   4   6      134.55      125.14      4.18 o 
  -9   4   6       69.73       74.17      3.41 o 
  -8   4   6       20.05       19.93      2.89 o 
  -7   4   6      187.71      196.58      4.19 o 
  -6   4   6       61.18       74.75      2.57 o 
  -5   4   6      425.92      446.91      7.89 o 
  -4   4   6      567.56      596.81      7.48 o 
  -3   4   6      197.51      181.94      2.53 o 
  -2   4   6     1134.27     1195.25     12.72 o 
  -1   4   6     1905.29     2182.61     20.44 o 
   0   4   6      568.48      590.32      8.29 o 
   1   4   6       13.22       11.30      1.81 o 
   2   4   6     1269.47     1177.23     14.26 o 
   3   4   6      170.20      163.16      4.78 o 
   4   4   6      382.13      369.80      7.66 o 
   5   4   6      201.69      202.82      6.26 o 
   6   4   6        5.20       10.36      4.11 o 
 -11   5   6       10.22       10.98      4.57 o 
 -10   5   6       47.73       63.65      3.59 o 
  -9   5   6       97.13       87.35      4.50 o 
  -8   5   6        7.72        5.42      3.96 o 
  -7   5   6       31.35       36.98      2.58 o 
  -6   5   6      208.54      196.03      3.67 o 
  -5   5   6       62.12       62.20      2.57 o 
  -4   5   6     1659.27     1464.97     16.26 o 
  -3   5   6       66.94       55.19      1.77 o 
  -2   5   6        0.07        4.61      1.26 o 
  -1   5   6      279.35      310.68      5.28 o 
   0   5   6     1531.84     1473.86     16.68 o 
   1   5   6       12.63       10.53      1.86 o 
   2   5   6     1180.26     1209.07     16.47 o 
   3   5   6       36.91       33.60      2.79 o 
   4   5   6       19.80       19.48      3.20 o 
   5   5   6        7.73       16.07      4.34 o 
   6   5   6       55.50       66.79      5.47 o 
 -11   6   6        9.67       14.22      5.09 o 
 -10   6   6       38.40       32.05      5.51 o 
  -9   6   6       13.78       13.08      3.60 o 
  -8   6   6      418.61      413.61      7.66 o 
  -7   6   6      244.57      239.17      3.78 o 
  -6   6   6      155.32      156.98      3.08 o 
  -5   6   6        0.35        0.85      1.85 o 
  -4   6   6     1829.66     1856.16     19.58 o 
  -3   6   6     1925.74     1928.28     22.18 o 
  -2   6   6     9236.96     9500.20    103.54 o 
  -1   6   6      352.31      328.68      4.86 o 
   0   6   6       10.51        4.80      1.70 o 
   1   6   6      997.99     1010.33     12.38 o 
   2   6   6      712.26      663.27     10.09 o 
   3   6   6        5.73        5.58      2.48 o 
   4   6   6       90.71       97.12      6.06 o 
   5   6   6      124.99      145.92      7.65 o 
   6   6   6       34.01       39.41      4.37 o 
 -11   7   6        0.08       -3.25      7.48 o 
 -10   7   6      170.84      182.20     10.36 o 
  -9   7   6      170.83      155.08      6.88 o 
  -8   7   6       89.61       79.57      5.34 o 
  -7   7   6       30.87       26.99      2.58 o 
  -6   7   6      599.06      608.15      8.15 o 
  -5   7   6       68.15       85.32      2.54 o 
  -4   7   6      287.20      251.55      3.67 o 
  -3   7   6      996.93     1000.85     13.22 o 
  -2   7   6      116.44      134.35      2.10 o 
  -1   7   6      354.62      366.90      6.03 o 
   0   7   6      911.15      883.35     10.40 o 
   1   7   6       27.73       32.95      2.15 o 
   2   7   6     1718.36     1763.85     24.35 o 
   3   7   6       21.02       23.03      1.95 o 
   4   7   6       82.93       75.16      8.16 o 
   5   7   6       40.18       58.74     10.17 o 
   6   7   6       59.24       73.09     11.20 o 
 -11   8   6       23.16       16.92      6.22 o 
 -10   8   6       13.46        2.23      6.03 o 
  -9   8   6        2.27        2.36      5.51 o 
  -8   8   6       12.21       20.18      5.12 o 
  -7   8   6      128.68      154.60      4.72 o 
  -6   8   6      115.06      131.85      4.39 o 
  -5   8   6       50.27       51.47      2.41 o 
  -4   8   6      137.62      116.39      2.73 o 
  -3   8   6       31.22       25.76      1.66 o 
  -2   8   6     6167.83     6178.67     57.05 o 
  -1   8   6      817.86      950.21     11.56 o 
   0   8   6      157.82      173.90      3.60 o 
   1   8   6      827.65      853.92     10.66 o 
   2   8   6      161.85      176.17      5.16 o 
   3   8   6      117.50      113.26      4.71 o 
   4   8   6       17.23       24.33      2.94 o 
   5   8   6      181.28      241.85     11.65 o 
   6   8   6       26.83       30.92      5.84 o 
 -11   9   6        3.17       -5.09      5.91 o 
 -10   9   6        0.35       -5.77      5.77 o 
  -9   9   6        5.44        7.35      5.51 o 
  -8   9   6       23.80       20.60      5.38 o 
  -7   9   6       64.61       66.78      4.28 o 
  -6   9   6      218.66      232.54      6.12 o 
  -5   9   6       47.06       47.50      2.23 o 
  -4   9   6       40.36       51.10      2.41 o 
  -3   9   6       26.95       26.48      1.80 o 
  -2   9   6       67.35       59.26      3.00 o 
  -1   9   6       81.79       73.73      2.78 o 
   0   9   6      130.86      132.08      3.26 o 
   1   9   6        2.63        2.42      1.86 o 
   2   9   6       50.35       57.55      2.83 o 
   3   9   6       68.96       57.42      2.80 o 
   4   9   6        0.13        3.66      2.92 o 
   5   9   6      131.66      141.90     13.47 o 
   6   9   6       11.41       20.62      6.10 o 
 -11  10   6        3.05       -5.97      5.97 o 
 -10  10   6        0.49       -2.36      5.51 o 
  -9  10   6       81.69       73.86      8.00 o 
  -8  10   6        0.82        2.33      5.97 o 
  -7  10   6        0.43        1.61      2.89 o 
  -6  10   6      171.05      167.16      5.62 o 
  -5  10   6        2.32        0.83      1.51 o 
  -4  10   6      640.59      649.52     13.21 o 
  -3  10   6        1.65        1.62      1.45 o 
  -2  10   6       66.68       60.43      2.95 o 
  -1  10   6        3.01        4.74      1.73 o 
   0  10   6      772.30      746.56     10.65 o 
   1  10   6       31.62       30.54      2.22 o 
   2  10   6       86.34       81.15      2.93 o 
   3  10   6        0.31        1.75      1.86 o 
   4  10   6       84.96       81.58      6.27 o 
   5  10   6        2.85       16.00      5.66 o 
 -11  11   6        1.15       -4.07      6.30 o 
 -10  11   6       34.40       24.14      6.17 o 
  -9  11   6        0.35       -0.92      5.12 o 
  -8  11   6      109.17      110.20      4.82 o 
  -7  11   6       47.40       39.85      3.46 o 
  -6  11   6       57.36       52.28      3.91 o 
  -5  11   6      298.51      357.06      5.20 o 
  -4  11   6      173.59      170.10      3.53 o 
  -3  11   6      362.39      337.52      5.32 o 
  -2  11   6      286.29      275.95      5.45 o 
  -1  11   6      136.24      124.46      2.98 o 
   0  11   6      961.55      923.97     11.41 o 
   1  11   6      210.60      192.53      5.45 o 
   2  11   6      599.97      547.01     14.74 o 
   3  11   6       24.58       24.64      2.05 o 
   4  11   6       22.28       22.22      3.55 o 
   5  11   6        1.26        4.58      4.29 o 
 -11  12   6        0.40       -2.76      6.82 o 
 -10  12   6       82.33       64.94      7.35 o 
  -9  12   6       46.53       37.65      6.17 o 
  -8  12   6      453.26      465.99     10.35 o 
  -7  12   6      373.66      342.87      8.16 o 
  -6  12   6      266.74      265.36      7.05 o 
  -5  12   6        2.19       -0.40      2.13 o 
  -4  12   6      977.57      947.94     12.06 o 
  -3  12   6       28.09       25.62      2.38 o 
  -2  12   6      843.55      821.44     12.31 o 
  -1  12   6      535.63      525.43      5.93 o 
   0  12   6       25.98       31.08      2.05 o 
   1  12   6      626.32      604.74     12.79 o 
   2  12   6       34.71       46.74      2.84 o 
   3  12   6        0.01       -1.49      2.90 o 
   4  12   6      453.04      446.92     12.48 o 
   5  12   6       10.99       16.77      5.90 o 
 -10  13   6       22.21       30.57      6.69 o 
  -9  13   6      203.57      212.80     10.63 o 
  -8  13   6        1.78        8.46      3.18 o 
  -7  13   6        7.31        3.67      5.64 o 
  -6  13   6      556.37      568.87     16.20 o 
  -5  13   6        2.03        1.50      1.70 o 
  -4  13   6      782.36      738.54      9.64 o 
  -3  13   6      321.86      306.12      6.28 o 
  -2  13   6       10.01       10.81      2.27 o 
  -1  13   6      102.27       92.33      3.33 o 
   0  13   6      214.00      217.61      4.21 o 
   1  13   6        1.08        4.32      1.85 o 
   2  13   6      291.16      307.17      6.99 o 
   3  13   6      265.76      278.68      5.85 o 
   4  13   6       73.48       79.92      8.66 o 
   5  13   6       20.66       21.31      7.02 o 
 -10  14   6       84.63       72.68      9.18 o 
  -9  14   6        5.52        5.38      5.51 o 
  -8  14   6      402.88      390.70      9.25 o 
  -7  14   6       43.03       42.04      6.69 o 
  -6  14   6        1.93        4.02      2.86 o 
  -5  14   6        0.01       -1.67      1.67 o 
  -4  14   6      210.09      212.28      3.85 o 
  -3  14   6        0.09       -0.06      2.24 o 
  -2  14   6        8.65       12.46      2.35 o 
  -1  14   6       50.09       40.54      2.82 o 
   0  14   6      297.43      280.30      4.68 o 
   1  14   6        1.88       -1.61      1.73 o 
   2  14   6      150.00      158.47      4.35 o 
   3  14   6        0.11        2.78      4.11 o 
   4  14   6      167.59      150.74     10.89 o 
   5  14   6        6.53       14.33      8.39 o 
 -10  15   6       20.59       13.64      6.56 o 
  -9  15   6        8.66       14.96      5.64 o 
  -8  15   6       12.82       16.92      4.46 o 
  -7  15   6       58.95       42.86      4.40 o 
  -6  15   6      221.92      199.12      5.89 o 
  -5  15   6      264.42      247.95      6.82 o 
  -4  15   6      509.68      482.17      8.93 o 
  -3  15   6      280.59      285.60      5.39 o 
  -2  15   6      117.41      108.52      3.90 o 
  -1  15   6      341.45      326.42      6.30 o 
   0  15   6        4.42        7.37      2.11 o 
   1  15   6        0.64        3.01      1.77 o 
   2  15   6       29.80       32.43      4.49 o 
   3  15   6      202.52      195.87      6.78 o 
   4  15   6       72.21       62.71      7.87 o 
 -10  16   6       24.68       33.59      6.69 o 
  -9  16   6       11.70       17.58      5.64 o 
  -8  16   6       12.03       13.32      9.91 o 
  -7  16   6       45.55       35.00      3.52 o 
  -6  16   6        0.44       -1.91      2.77 o 
  -5  16   6       14.63       11.03      1.78 o 
  -4  16   6        1.87       -1.59      3.16 o 
  -3  16   6      113.21      121.66      4.22 o 
  -2  16   6      232.72      240.56      5.23 o 
  -1  16   6      169.25      138.54      4.33 o 
   0  16   6       93.42       88.69      3.60 o 
   1  16   6       69.10       64.19      2.59 o 
   2  16   6       65.82       60.97      5.84 o 
   3  16   6        8.90        5.79      6.95 o 
   4  16   6       27.80       13.78      6.95 o 
  -8  17   6       20.11       13.56      7.74 o 
  -7  17   6       23.62       22.30      6.30 o 
  -6  17   6       72.31       68.62      4.46 o 
  -5  17   6       28.22       20.16      2.46 o 
  -4  17   6      352.45      352.50      8.12 o 
  -3  17   6        9.90        8.08      2.16 o 
  -2  17   6      156.01      147.55      4.24 o 
  -1  17   6        0.03        3.02      2.28 o 
   0  17   6       40.05       48.31      3.19 o 
   1  17   6      112.76      114.55      4.60 o 
   2  17   6        5.51        7.48      4.85 o 
   3  17   6        0.93       -2.75      8.72 o 
   4  17   6       15.15       -3.54      6.69 o 
  -9  18   6       51.55       50.12      6.43 o 
  -8  18   6      115.76      121.46     12.66 o 
  -7  18   6        0.15       -3.14      6.36 o 
  -6  18   6        3.13        5.25      4.72 o 
  -5  18   6      184.64      176.77      5.17 o 
  -4  18   6       63.63       52.34      3.21 o 
  -3  18   6       75.32       71.08      3.46 o 
  -2  18   6      262.77      264.33      5.60 o 
  -1  18   6        1.78        3.74      2.43 o 
   0  18   6       15.38       10.29      2.30 o 
   1  18   6       19.71       19.42      2.25 o 
   2  18   6       38.07       32.80      5.12 o 
   3  18   6        0.04        8.92      4.72 o 
  -9  19   6       32.66       27.03      6.17 o 
  -8  19   6       23.20       20.58     11.22 o 
  -7  19   6        0.10        4.46      4.85 o 
  -6  19   6      417.94      407.23     13.91 o 
  -5  19   6        3.19        4.76      6.17 o 
  -4  19   6        6.77        3.38      2.99 o 
  -3  19   6       36.22       39.01      2.74 o 
  -2  19   6        3.18        4.76      2.41 o 
  -1  19   6       21.25       26.94      2.85 o 
   0  19   6      330.08      312.66      7.01 o 
   1  19   6        2.65        5.19      2.16 o 
   2  19   6       16.30       18.10      5.05 o 
   3  19   6        2.48        4.72      4.85 o 
  -8  20   6       62.11       80.16      7.87 o 
  -7  20   6       50.81       60.87      7.08 o 
  -6  20   6       10.72       23.88      5.25 o 
  -5  20   6      133.35      126.60      8.00 o 
  -4  20   6      152.55      142.85      7.43 o 
  -3  20   6       84.32       77.27      3.76 o 
  -2  20   6       46.45       50.41      4.03 o 
  -1  20   6        1.44        4.33      2.58 o 
   0  20   6       38.61       41.12      3.67 o 
   1  20   6       56.98       61.99      4.73 o 
   2  20   6       75.02       73.89      4.91 o 
   3  20   6       47.50       49.20      5.90 o 
  -8  21   6       49.73       72.29      7.87 o 
  -7  21   6        3.76       10.63      5.38 o 
  -6  21   6       74.74       76.36      6.95 o 
  -5  21   6      122.50      117.81      7.61 o 
  -4  21   6        3.87        3.60      4.63 o 
  -3  21   6       55.61       60.00      3.58 o 
  -2  21   6      311.31      300.42      7.20 o 
  -1  21   6        8.80        7.55      2.88 o 
   0  21   6       29.63       29.76      3.58 o 
   1  21   6       15.95       15.48      2.48 o 
   2  21   6        1.46        5.41      3.06 o 
   3  21   6       16.72       20.86      5.51 o 
  -7  22   6       88.55      115.58      8.53 o 
  -6  22   6        0.01        2.76      5.25 o 
  -5  22   6       82.38       88.16      7.22 o 
  -4  22   6       98.59       88.85      4.18 o 
  -3  22   6       54.73       47.04      3.48 o 
  -2  22   6      157.56      145.19      5.39 o 
  -1  22   6        2.88        5.22      2.92 o 
   0  22   6       24.42       22.26      3.54 o 
   1  22   6       39.86       33.21      2.84 o 
   2  22   6       17.83       18.87      3.50 o 
  -7  23   6       20.41       22.17      6.03 o 
  -6  23   6       47.84       39.88      6.17 o 
  -5  23   6        7.44        2.86      9.05 o 
  -4  23   6      110.64      113.92      7.20 o 
  -3  23   6        0.25       -1.51      3.32 o 
  -2  23   6        2.66        2.31      2.96 o 
  -1  23   6       25.10       13.02      3.20 o 
   0  23   6       15.25       18.83      3.10 o 
   1  23   6        0.37        5.07      3.07 o 
   2  23   6       14.49       23.02      3.72 o 
  -6  24   6        2.18       -0.92      5.51 o 
  -5  24   6       13.27       14.15     10.76 o 
  -4  24   6       99.63      106.03      6.04 o 
  -3  24   6        0.01       -0.51      5.01 o 
  -2  24   6       50.35       68.16      9.08 o 
  -1  24   6        1.43        1.50      3.10 o 
   0  24   6       78.78       91.70      5.13 o 
   1  24   6        2.57        5.50      9.12 o 
  -5  25   6       22.88       25.40     12.73 o 
  -4  25   6       10.65        7.16      5.42 o 
  -3  25   6       65.10       50.90      4.76 o 
  -2  25   6       23.80       24.46      4.75 o 
  -1  25   6        0.67        5.02      3.34 o 
   0  25   6       85.53      102.56      8.20 o 
  -4  26   6       54.55       63.86      9.05 o 
  -3  26   6        0.30        2.97      3.42 o 
  -2  26   6       52.07       48.15      5.64 o 
  -1  26   6        0.19        6.10      5.12 o 
 -12   1   7       10.10       18.56      4.85 o 
 -11   1   7        2.15        6.71      3.86 o 
 -10   1   7       82.73       91.16      4.29 o 
  -9   1   7       22.66       23.17      2.68 o 
  -8   1   7       12.62        7.48      2.52 o 
  -7   1   7      789.14      804.74     10.95 o 
  -6   1   7      300.34      282.15      5.35 o 
  -5   1   7       52.79       49.79      2.61 o 
  -4   1   7      110.28       93.82      2.57 o 
  -3   1   7       81.57      109.52      2.46 o 
  -2   1   7     1599.87     1585.90     16.30 o 
  -1   1   7        2.97        5.99      1.48 o 
   0   1   7      685.70      653.08      7.46 o 
   1   1   7       46.88       43.92      2.65 o 
   2   1   7       23.42       23.22      3.09 o 
   3   1   7       81.36       72.03      4.55 o 
   4   1   7        4.10        7.64      3.46 o 
   5   1   7        2.65       10.44      4.68 o 
 -12   2   7        0.60       10.99      5.84 o 
 -11   2   7       12.19       20.31      5.04 o 
 -10   2   7       82.96       80.58      4.08 o 
  -9   2   7      185.30      164.46      4.40 o 
  -8   2   7      486.17      487.02      7.55 o 
  -7   2   7      345.14      334.63      5.93 o 
  -6   2   7      269.58      254.44      4.86 o 
  -5   2   7     1129.20     1175.97     14.64 o 
  -4   2   7     2929.17     2956.87     32.31 o 
  -3   2   7      383.49      416.42      5.28 o 
  -2   2   7      345.49      338.28      4.53 o 
  -1   2   7        2.95        1.07      1.43 o 
   0   2   7      157.10      156.29      3.89 o 
   1   2   7       66.44       58.47      2.75 o 
   2   2   7      444.24      431.33      7.94 o 
   3   2   7      193.94      191.23      5.64 o 
   4   2   7       34.47       33.84      3.97 o 
   5   2   7       11.50       12.39      4.18 o 
 -12   3   7      107.20      104.58      9.90 o 
 -11   3   7        2.74        9.34      3.84 o 
 -10   3   7       19.92       29.40      2.98 o 
  -9   3   7       65.39       75.92      3.78 o 
  -8   3   7      392.21      365.02      6.24 o 
  -7   3   7      238.98      244.61      5.74 o 
  -6   3   7      365.97      365.02      5.41 o 
  -5   3   7      584.48      625.91      8.37 o 
  -4   3   7      650.00      645.43      7.28 o 
  -3   3   7     2043.90     2158.99     21.86 o 
  -2   3   7     1388.84     1389.15     14.82 o 
  -1   3   7       10.85       16.38      1.46 o 
   0   3   7     1114.57     1056.99     13.01 o 
   1   3   7      193.11      182.25      4.04 o 
   2   3   7      352.23      343.31      6.84 o 
   3   3   7       12.68       20.75      3.11 o 
   4   3   7      243.75      233.38      6.96 o 
   5   3   7       18.21       23.82      4.31 o 
 -12   4   7        2.82       15.67      5.53 o 
 -11   4   7       76.35       90.52      4.78 o 
 -10   4   7       49.23       44.87      3.84 o 
  -9   4   7       48.25       52.72      3.16 o 
  -8   4   7     1222.67     1278.09     21.21 o 
  -7   4   7       27.51       24.03      2.50 o 
  -6   4   7      150.35      145.20      3.96 o 
  -5   4   7      150.22      120.22      3.39 o 
  -4   4   7     2583.45     2477.01     28.36 o 
  -3   4   7       77.00       90.45      2.43 o 
  -2   4   7     1740.52     1691.92     17.89 o 
  -1   4   7      463.35      528.09      5.95 o 
   0   4   7       16.33       11.13      1.99 o 
   1   4   7      400.97      385.06      6.06 o 
   2   4   7     1206.38     1191.11     17.66 o 
   3   4   7       25.46       26.03      3.41 o 
   4   4   7       89.75       89.87      5.31 o 
   5   4   7       46.70       60.33      4.84 o 
 -11   5   7       70.99       80.03      4.94 o 
 -10   5   7       13.14       19.41      3.50 o 
  -9   5   7        0.50       -0.71      2.45 o 
  -8   5   7       23.83       23.13      2.52 o 
  -7   5   7        0.57        3.23      1.54 o 
  -6   5   7     1759.14     1737.73     24.50 o 
  -5   5   7      421.21      384.27      5.88 o 
  -4   5   7      129.47      137.62      3.02 o 
  -3   5   7        2.76        0.29      1.37 o 
  -2   5   7      493.10      511.32      6.66 o 
  -1   5   7       20.27       21.14      2.11 o 
   0   5   7       37.33       32.45      2.23 o 
   1   5   7      918.39      897.66     11.84 o 
   2   5   7       24.83       29.83      2.35 o 
   3   5   7       53.52       54.03      5.95 o 
   4   5   7       12.64       11.43      3.65 o 
   5   5   7      100.85      102.81      7.65 o 
 -11   6   7       43.62       49.28      4.78 o 
 -10   6   7       36.74       22.95      2.86 o 
  -9   6   7        8.63        5.71      3.10 o 
  -8   6   7       21.52       23.19      2.86 o 
  -7   6   7       11.17       13.66      1.93 o 
  -6   6   7      639.89      692.50     10.93 o 
  -5   6   7       33.23       35.07      2.09 o 
  -4   6   7        6.44        8.68      1.66 o 
  -3   6   7        1.57        1.95      1.18 o 
  -2   6   7       79.37       94.10      2.56 o 
  -1   6   7      473.81      505.30      6.98 o 
   0   6   7      224.20      216.19      4.30 o 
   1   6   7      754.85      739.90     10.12 o 
   2   6   7      606.64      598.78      8.86 o 
   3   6   7       44.38       44.93      3.49 o 
   4   6   7       38.27       46.06      3.94 o 
   5   6   7       25.75       33.45      4.35 o 
 -11   7   7       90.41       94.25      5.32 o 
 -10   7   7        1.40       -1.51      6.89 o 
  -9   7   7       38.92       44.41      3.54 o 
  -8   7   7       51.55       44.72      2.89 o 
  -7   7   7       32.97       32.98      2.26 o 
  -6   7   7       87.80       95.69      3.75 o 
  -5   7   7      118.93      109.85      3.65 o 
  -4   7   7       37.45       35.35      1.91 o 
  -3   7   7        9.13       11.36      1.70 o 
  -2   7   7      225.77      241.83      3.72 o 
  -1   7   7       10.00       14.92      2.12 o 
   0   7   7       84.62       78.97      3.29 o 
   1   7   7       26.76       23.38      2.39 o 
   2   7   7        0.23        2.70      1.99 o 
   3   7   7        9.96       12.82      3.09 o 
   4   7   7       11.94       20.10      4.67 o 
   5   7   7       33.61       45.55      5.03 o 
 -11   8   7       15.87        8.75      5.87 o 
 -10   8   7      357.76      337.04     13.12 o 
  -9   8   7      203.18      219.75      9.03 o 
  -8   8   7      206.31      204.46      5.60 o 
  -7   8   7       54.22       44.41      2.84 o 
  -6   8   7      264.62      287.46      5.64 o 
  -5   8   7      163.50      168.86      3.61 o 
  -4   8   7      378.02      339.89      5.39 o 
  -3   8   7        3.55        1.02      1.61 o 
  -2   8   7     1861.43     1826.81     23.71 o 
  -1   8   7     1833.62     1856.51     21.84 o 
   0   8   7      568.91      560.99      8.08 o 
   1   8   7        3.67        1.65      2.16 o 
   2   8   7      375.78      351.29      6.05 o 
   3   8   7        0.58        1.84      2.93 o 
   4   8   7      252.39      248.64     11.06 o 
   5   8   7       10.93       13.29      4.09 o 
 -11   9   7       48.65       54.60      6.70 o 
 -10   9   7       85.15       94.99      8.13 o 
  -9   9   7        6.23        7.08      5.38 o 
  -8   9   7      325.27      310.24      6.02 o 
  -7   9   7      165.43      170.35      5.16 o 
  -6   9   7      788.87      790.45     11.74 o 
  -5   9   7      103.26      107.80      3.09 o 
  -4   9   7      272.07      272.44      4.75 o 
  -3   9   7      244.52      223.89      4.28 o 
  -2   9   7      468.86      467.49      7.02 o 
  -1   9   7      612.62      627.19      8.34 o 
   0   9   7     1054.14     1013.73     13.14 o 
   1   9   7       31.42       28.25      2.35 o 
   2   9   7       33.34       30.76      2.39 o 
   3   9   7       36.09       30.32      3.22 o 
   4   9   7      131.25      121.29     10.06 o 
   5   9   7        0.45        8.15      5.41 o 
 -11  10   7       69.61       74.91      8.66 o 
 -10  10   7       65.26       53.53      6.69 o 
  -9  10   7       94.92       94.20      8.27 o 
  -8  10   7      638.88      604.38     12.27 o 
  -7  10   7      390.17      364.32      6.65 o 
  -6  10   7       11.10       13.32      3.84 o 
  -5  10   7        2.26        5.83      2.07 o 
  -4  10   7     1234.01     1205.90     15.16 o 
  -3  10   7      958.49      962.64     14.35 o 
  -2  10   7     1395.18     1334.41     16.65 o 
  -1  10   7      304.37      310.45      5.10 o 
   0  10   7       63.20       63.47      3.09 o 
   1  10   7       20.46       18.70      2.18 o 
   2  10   7      601.92      595.20      8.84 o 
   3  10   7        5.13        7.29      3.22 o 
   4  10   7       87.17      112.67      9.41 o 
   5  10   7       40.11       60.96      8.03 o 
 -11  11   7        1.57       -2.36      6.43 o 
 -10  11   7       39.55       40.41      6.69 o 
  -9  11   7      177.89      174.49      9.18 o 
  -8  11   7       52.74       52.31      9.84 o 
  -7  11   7        0.01        4.07      2.97 o 
  -6  11   7      978.71      989.31     25.84 o 
  -5  11   7      673.78      680.99     15.18 o 
  -4  11   7      719.13      687.73     10.59 o 
  -3  11   7       55.18       57.38      3.41 o 
  -2  11   7     2098.15     2084.88     29.50 o 
  -1  11   7       53.41       49.38      2.46 o 
   0  11   7      523.31      501.49      7.66 o 
   1  11   7       50.53       43.68      2.61 o 
   2  11   7        0.54        5.44      2.17 o 
   3  11   7       16.60       21.42      4.64 o 
   4  11   7        0.04        8.55      4.22 o 
 -11  12   7        1.36       -1.18      6.69 o 
 -10  12   7        0.61       -1.97      5.77 o 
  -9  12   7       20.39       21.65      5.51 o 
  -8  12   7        4.38       10.50      4.07 o 
  -7  12   7      469.10      425.03      9.55 o 
  -6  12   7       95.72       85.07      3.41 o 
  -5  12   7      148.02      145.59      5.45 o 
  -4  12   7      653.78      646.06      8.82 o 
  -3  12   7      182.44      180.57      4.80 o 
  -2  12   7     1120.12     1115.14     16.44 o 
  -1  12   7        3.30        2.21      2.04 o 
   0  12   7       59.22       57.71      2.91 o 
   1  12   7      324.19      303.50      5.57 o 
   2  12   7       30.37       38.23      2.69 o 
   3  12   7        3.22        8.92      2.26 o 
   4  12   7       36.25       39.08      5.45 o 
 -10  13   7       11.94       22.43      6.30 o 
  -9  13   7       10.69       15.22      5.51 o 
  -8  13   7       18.46       24.14      4.66 o 
  -7  13   7       55.24       47.02      3.96 o 
  -6  13   7      101.83      102.98      3.58 o 
  -5  13   7      750.67      710.51     21.49 o 
  -4  13   7      405.84      410.53      6.93 o 
  -3  13   7       15.73       14.10      2.45 o 
  -2  13   7        5.14        4.45      2.42 o 
  -1  13   7     1161.75     1098.85     14.80 o 
   0  13   7      495.50      471.94      9.53 o 
   1  13   7        2.24        1.45      2.08 o 
   2  13   7       19.04       18.67      3.06 o 
   3  13   7      107.60      132.97      4.70 o 
   4  13   7        0.76       10.18      6.29 o 
 -10  14   7      125.82      143.79      9.71 o 
  -8  14   7       15.56       21.22      6.82 o 
  -7  14   7       28.71       23.13      3.29 o 
  -6  14   7       68.00       72.79      4.57 o 
  -5  14   7      247.97      233.12      6.66 o 
  -4  14   7      222.20      215.73      5.33 o 
  -3  14   7        1.58        1.81      2.35 o 
  -2  14   7      218.58      214.29      5.43 o 
  -1  14   7      664.46      662.92     11.35 o 
   0  14   7       55.78       45.38      2.57 o 
   1  14   7        0.59        2.47      2.08 o 
   2  14   7       61.87       58.54      3.03 o 
   3  14   7        2.53        6.30      3.75 o 
   4  14   7      121.04      104.28      7.19 o 
 -10  15   7        3.04       17.84      6.17 o 
  -9  15   7        9.35        5.90      5.64 o 
  -8  15   7        0.54        5.83      4.33 o 
  -7  15   7      335.36      317.34      7.93 o 
  -6  15   7      224.22      208.55      6.09 o 
  -5  15   7      105.65       92.70      3.06 o 
  -4  15   7       95.23      102.21      4.09 o 
  -3  15   7      346.29      337.23      6.49 o 
  -2  15   7       19.91       18.46      2.53 o 
  -1  15   7       18.10       27.08      2.72 o 
   0  15   7     1103.06     1038.09     16.76 o 
   1  15   7       87.45       82.35      3.28 o 
   2  15   7       39.77       43.43      4.72 o 
   3  15   7        0.01        5.43      3.72 o 
   4  15   7       74.91       58.49     10.82 o 
  -9  16   7       57.41       43.43      6.03 o 
  -8  16   7      282.50      302.26      8.01 o 
  -7  16   7      320.63      301.51      7.74 o 
  -6  16   7        7.47        5.62      4.07 o 
  -5  16   7      210.76      190.99      8.42 o 
  -4  16   7     1513.80     1482.22     22.83 o 
  -3  16   7      214.29      209.79      5.32 o 
  -2  16   7      174.30      167.28      4.83 o 
  -1  16   7      205.16      199.93      5.53 o 
   0  16   7       79.35       71.23      3.67 o 
   1  16   7       41.95       31.29      2.62 o 
   2  16   7      169.91      177.88      6.68 o 
   3  16   7       34.49       40.43      6.05 o 
  -9  17   7      244.00      261.08     11.15 o 
  -8  17   7       18.58       25.21      8.46 o 
  -7  17   7       45.79       40.29      3.59 o 
  -6  17   7      312.65      315.35      6.00 o 
  -5  17   7        5.53        2.10      2.53 o 
  -4  17   7      147.65      148.68      4.72 o 
  -3  17   7        0.01        0.95      2.45 o 
  -2  17   7      925.69      900.31     14.86 o 
  -1  17   7       10.80       13.07      2.75 o 
   0  17   7      146.91      172.20      4.76 o 
   1  17   7       34.07       28.88      2.67 o 
   2  17   7       81.47       91.57      5.49 o 
   3  17   7       61.84       59.22      5.04 o 
  -9  18   7       72.19       65.86      8.27 o 
  -8  18   7        8.89        6.32      7.41 o 
  -7  18   7        3.15       -0.91      5.38 o 
  -6  18   7        2.67        5.51      4.72 o 
  -5  18   7        0.17       -2.46      2.46 o 
  -4  18   7      110.51      115.09      5.88 o 
  -3  18   7      101.45       94.16      4.14 o 
  -2  18   7       71.14       66.66      4.15 o 
  -1  18   7        1.19        3.49      2.66 o 
   0  18   7        0.14        3.35      2.48 o 
   1  18   7      188.69      212.68      7.67 o 
   2  18   7      187.58      208.37      8.58 o 
   3  18   7        0.84        7.99      3.49 o 
  -9  19   7        3.85       -5.25      5.25 o 
  -8  19   7        0.36        6.30      5.12 o 
  -7  19   7       18.74       32.01      5.51 o 
  -6  19   7        2.46        8.13      5.12 o 
  -5  19   7       37.47       31.11      4.15 o 
  -4  19   7       74.97       62.67      3.80 o 
  -3  19   7        5.77        7.20      2.61 o 
  -2  19   7        1.64        1.46      2.81 o 
  -1  19   7       49.23       50.73      3.80 o 
   0  19   7       71.40       84.58      5.37 o 
   1  19   7        4.60       12.43      2.58 o 
   2  19   7        0.16        4.06      4.08 o 
  -8  20   7       12.92       19.68      5.77 o 
  -7  20   7       13.11       23.75      5.64 o 
  -6  20   7      171.49      179.61      9.31 o 
  -5  20   7      168.76      157.60      7.07 o 
  -4  20   7       57.79       57.08      3.73 o 
  -3  20   7        1.21        4.87      2.71 o 
  -2  20   7      200.09      189.29      5.77 o 
  -1  20   7        4.60        5.96      3.41 o 
   0  20   7      240.55      225.13      6.11 o 
   1  20   7      106.82      112.75      5.68 o 
   2  20   7        2.70       13.82      3.60 o 
  -8  21   7       11.49       16.14      5.77 o 
  -7  21   7      128.52      160.71      9.31 o 
  -6  21   7      216.40      224.61     10.23 o 
  -5  21   7       31.12       27.89      3.39 o 
  -4  21   7      106.64      109.16      6.44 o 
  -3  21   7       66.98       66.65      7.16 o 
  -2  21   7        1.76        2.75      2.98 o 
  -1  21   7       13.59       17.36      3.15 o 
   0  21   7      462.46      513.91     13.05 o 
   1  21   7       10.57       17.28      2.87 o 
   2  21   7       18.88       32.45      4.48 o 
  -7  22   7        6.65       17.19      5.77 o 
  -6  22   7        5.59       14.04      5.51 o 
  -5  22   7        2.20        0.08      5.77 o 
  -4  22   7      208.27      206.23      7.42 o 
  -3  22   7      117.64      110.79      5.00 o 
  -2  22   7      226.47      242.90      7.10 o 
  -1  22   7       28.88       22.89      3.48 o 
   0  22   7        5.47       12.54      3.36 o 
   1  22   7       35.78       45.83      4.60 o 
  -7  23   7       84.59      112.96      8.27 o 
  -6  23   7      367.75      337.59     39.29 o 
  -5  23   7      102.04      113.12      8.57 o 
  -4  23   7        4.46        7.91      3.50 o 
  -3  23   7        9.43        7.68      3.79 o 
  -2  23   7       42.71       49.37      4.22 o 
  -1  23   7        0.37        0.82      3.29 o 
   0  23   7       62.20       70.26     10.63 o 
  -6  24   7        9.65        1.78     14.69 o 
  -5  24   7        4.80        1.79      5.76 o 
  -4  24   7        0.11       -0.86      4.10 o 
  -3  24   7      143.26      150.69      8.80 o 
  -2  24   7      134.43      158.61      7.15 o 
  -1  24   7        0.97        8.55      4.07 o 
   0  24   7        6.86       21.09      3.70 o 
  -5  25   7      123.01      128.98     11.56 o 
  -4  25   7       18.98       23.25      6.66 o 
  -3  25   7        0.23        1.10      3.42 o 
  -2  25   7        0.07        2.00      3.48 o 
  -1  25   7       55.18       66.15      5.20 o 
 -12   0   8        0.96       20.88      8.06 o 
 -11   0   8      148.78      160.16      7.25 o 
 -10   0   8        1.48        2.22      5.01 o 
  -9   0   8      184.86      191.18      6.51 o 
  -8   0   8      324.01      344.88      8.29 o 
  -7   0   8       50.65       55.20      5.04 o 
  -6   0   8      129.88      123.77      8.79 o 
  -5   0   8       95.96      114.94      5.48 o 
  -4   0   8     2234.52     2113.50     34.38 o 
  -3   0   8        4.87        9.48      2.34 o 
  -2   0   8      242.78      239.74      5.65 o 
  -1   0   8      328.68      333.90      7.41 o 
   0   0   8      771.35      756.93     12.46 o 
   1   0   8     2145.66     2065.13     44.70 o 
   2   0   8     1315.59     1327.20     29.93 o 
   3   0   8        1.47       -0.79      5.90 o 
   4   0   8       50.14       41.46      7.22 o 
   5   0   8       17.68       31.22      7.74 o 
 -12   1   8        4.89       12.84      6.56 o 
 -11   1   8       20.61       33.00      5.22 o 
 -10   1   8        0.91       -1.51      3.38 o 
  -9   1   8      195.08      193.05      4.71 o 
  -8   1   8       82.36       98.84      3.85 o 
  -7   1   8      416.84      398.66      6.66 o 
  -6   1   8       98.26       89.08      3.22 o 
  -5   1   8      170.73      192.64      3.64 o 
  -4   1   8      199.23      198.54      3.56 o 
  -3   1   8      981.30      975.86     11.30 o 
  -2   1   8     2568.49     2653.35     29.06 o 
  -1   1   8      195.63      220.17      3.93 o 
   0   1   8      860.15      800.24      9.50 o 
   1   1   8      194.05      198.75      5.87 o 
   2   1   8        1.54        9.38      3.32 o 
   3   1   8        0.04       -0.09      3.75 o 
   4   1   8      283.99      291.14      8.91 o 
   5   1   8       36.36       37.84      5.66 o 
 -12   2   8       28.13       25.01      6.84 o 
 -11   2   8       12.38       19.84      3.88 o 
 -10   2   8        6.22        3.27      3.65 o 
  -9   2   8       43.72       30.61      2.85 o 
  -8   2   8      415.61      406.59      6.76 o 
  -7   2   8       59.50       59.56      3.45 o 
  -6   2   8     2138.08     2113.85     25.71 o 
  -5   2   8      855.65      883.60     10.65 o 
  -4   2   8      525.86      486.27      6.71 o 
  -3   2   8       24.31       29.96      2.04 o 
  -2   2   8      209.37      203.10      3.92 o 
  -1   2   8      480.15      502.00      6.61 o 
   0   2   8       15.79       10.23      2.15 o 
   1   2   8     1056.38     1038.55     16.83 o 
   2   2   8      923.89      917.68     16.66 o 
   3   2   8       16.26       21.61      3.96 o 
   4   2   8       42.51       40.79      5.09 o 
   5   2   8        0.18        4.15      5.23 o 
 -12   3   8        0.87       11.42      4.65 o 
 -11   3   8        6.72        6.63      3.45 o 
 -10   3   8        6.87        6.30      3.28 o 
  -9   3   8      254.35      246.75      5.51 o 
  -8   3   8        3.11       11.09      2.58 o 
  -7   3   8      202.02      184.12      4.60 o 
  -6   3   8      135.30      126.54      3.61 o 
  -5   3   8      102.58      106.25      3.54 o 
  -4   3   8       74.50       68.83      2.61 o 
  -3   3   8      221.92      236.88      3.74 o 
  -2   3   8      675.71      720.72      8.66 o 
  -1   3   8       40.51       40.70      2.23 o 
   0   3   8       10.64       12.57      2.26 o 
   1   3   8       26.44       32.29      3.17 o 
   2   3   8       74.27       73.42      5.08 o 
   3   3   8       91.91       95.80      5.67 o 
   4   3   8        9.67       13.06      4.15 o 
 -12   4   8        2.57       -1.23      7.01 o 
 -11   4   8       15.83       15.42      5.64 o 
 -10   4   8        2.13        3.12      3.85 o 
  -9   4   8       13.88        8.71      2.80 o 
  -8   4   8      698.41      697.50     10.48 o 
  -7   4   8       36.14       34.78      2.43 o 
  -6   4   8        0.80        0.47      2.16 o 
  -5   4   8        8.54        9.50      2.04 o 
  -4   4   8       66.39       65.33      2.47 o 
  -3   4   8      260.46      280.40      4.22 o 
  -2   4   8       58.06       48.90      2.07 o 
  -1   4   8        8.54        5.98      2.24 o 
   0   4   8      494.32      481.78      8.40 o 
   1   4   8      456.71      467.26      7.46 o 
   2   4   8       51.52       43.20      3.93 o 
   3   4   8      263.10      251.87      7.36 o 
   4   4   8        9.87       13.99      4.11 o 
 -12   5   8        2.26        2.55      7.42 o 
 -11   5   8        3.77       -1.10      3.28 o 
 -10   5   8       88.91       85.79      4.16 o 
  -9   5   8       11.85       10.72      2.71 o 
  -8   5   8      291.88      283.70      5.63 o 
  -7   5   8      160.00      169.64      4.03 o 
  -6   5   8      709.83      681.23      8.80 o 
  -5   5   8      723.13      727.99      9.23 o 
  -4   5   8        2.22        0.59      1.37 o 
  -3   5   8      112.08       95.51      2.71 o 
  -2   5   8      339.90      306.99      4.78 o 
  -1   5   8      735.98      729.97     10.08 o 
   0   5   8     1461.51     1438.43     18.23 o 
   1   5   8       86.33       83.27      3.53 o 
   2   5   8      500.47      494.40     10.31 o 
   3   5   8       96.32       91.46      6.00 o 
   4   5   8      193.99      203.62      7.06 o 
 -12   6   8       12.74       15.48     12.46 o 
 -11   6   8        0.08        6.72      4.92 o 
 -10   6   8       11.18        9.53      5.39 o 
  -9   6   8      243.25      219.03      5.32 o 
  -8   6   8      422.81      425.64      7.41 o 
  -7   6   8     1033.65      992.61     14.96 o 
  -6   6   8      110.29      110.75      3.91 o 
  -5   6   8       39.09       44.32      2.62 o 
  -4   6   8      471.53      485.90      7.46 o 
  -3   6   8      125.15      125.14      2.84 o 
  -2   6   8      329.13      291.64      4.43 o 
  -1   6   8      248.94      259.18      5.08 o 
   0   6   8        9.47        6.79      2.40 o 
   1   6   8      669.40      624.05      9.31 o 
   2   6   8       67.82       76.17      6.20 o 
   3   6   8       14.16       17.63      3.70 o 
   4   6   8      118.87      122.01      6.28 o 
 -11   7   8      171.46      137.30      7.45 o 
 -10   7   8        7.63        1.33      6.10 o 
  -9   7   8       32.74       40.85      2.99 o 
  -8   7   8      239.54      228.27      5.64 o 
  -7   7   8       10.00       15.99      2.14 o 
  -6   7   8      495.72      496.67      7.76 o 
  -5   7   8       16.92       21.86      2.09 o 
  -4   7   8       22.94       21.85      2.01 o 
  -3   7   8       48.04       49.91      2.54 o 
  -2   7   8      396.19      392.22      6.37 o 
  -1   7   8       59.06       55.25      2.92 o 
   0   7   8      927.26      900.15     12.57 o 
   1   7   8        0.08        2.11      2.19 o 
   2   7   8        3.04        9.55      3.21 o 
   3   7   8       27.21       26.28      3.79 o 
   4   7   8      228.68      224.73      7.35 o 
 -11   8   8        0.04       -2.17     10.37 o 
 -10   8   8        8.89        3.72      3.52 o 
  -9   8   8        1.48       -2.81      2.81 o 
  -8   8   8       21.84       22.09      2.26 o 
  -7   8   8      382.70      359.71      9.41 o 
  -6   8   8       43.48       31.50      2.26 o 
  -5   8   8     1049.15     1063.39     12.92 o 
  -4   8   8      989.49      966.98     12.80 o 
  -3   8   8      109.06       98.04      3.36 o 
  -2   8   8      685.03      662.19      9.31 o 
  -1   8   8       35.06       37.79      2.60 o 
   0   8   8        6.13        7.18      2.34 o 
   1   8   8       66.71       61.54      3.23 o 
   2   8   8      381.48      386.36      8.33 o 
   3   8   8        0.59        4.96      3.60 o 
   4   8   8       56.82       66.77      5.30 o 
 -11   9   8       13.95       15.23      6.00 o 
 -10   9   8        3.34        9.05      5.38 o 
  -9   9   8        2.57       -1.33      5.18 o 
  -8   9   8       54.78       51.63      4.72 o 
  -7   9   8        1.53        3.02      2.10 o 
  -6   9   8       68.97       58.12      3.23 o 
  -5   9   8      743.69      723.36     10.80 o 
  -4   9   8      100.64      112.07      3.47 o 
  -3   9   8       14.65       12.84      1.73 o 
  -2   9   8      339.70      334.45      5.76 o 
  -1   9   8        4.48        5.82      2.30 o 
   0   9   8      117.14      114.38      3.78 o 
   1   9   8        1.32        0.29      2.26 o 
   2   9   8       17.84       22.16      2.48 o 
   3   9   8      103.46       97.25      5.17 o 
   4   9   8        6.00       13.69      5.36 o 
 -11  10   8        2.68       -0.26      5.90 o 
 -10  10   8       10.81       17.45      5.77 o 
  -9  10   8       30.62       30.85      4.20 o 
  -8  10   8       74.00       68.96      7.29 o 
  -7  10   8       15.77       12.73      2.11 o 
  -6  10   8        0.04       -1.51      2.10 o 
  -5  10   8      898.30      862.82     11.94 o 
  -4  10   8       22.61       27.73      2.13 o 
  -3  10   8      144.43      139.26      4.62 o 
  -2  10   8     1783.79     1743.70     21.74 o 
  -1  10   8      336.68      315.84      5.72 o 
   0  10   8       20.41       17.18      2.35 o 
   1  10   8        7.65        9.05      2.37 o 
   2  10   8       61.25       61.50      3.38 o 
   3  10   8       10.65        5.85      3.63 o 
   4  10   8       31.26       38.12      4.32 o 
 -11  11   8       55.38       64.55      7.61 o 
 -10  11   8       13.40       17.84      5.90 o 
  -8  11   8        2.43        4.70      2.44 o 
  -7  11   8        1.70        2.02      2.20 o 
  -6  11   8      184.13      185.87      5.10 o 
  -5  11   8       11.73       13.06      2.22 o 
  -4  11   8       16.00       20.36      2.06 o 
  -3  11   8     2027.87     2029.34     28.85 o 
  -2  11   8      724.34      741.62     10.51 o 
  -1  11   8      123.81      126.07      3.97 o 
   0  11   8       33.33       33.65      2.49 o 
   1  11   8        9.68       10.04      2.40 o 
   2  11   8        0.06        4.77      3.09 o 
   3  11   8       54.80       61.87      9.45 o 
   4  11   8        1.68        0.80      5.66 o 
 -11  12   8       17.62       20.34      6.69 o 
 -10  12   8       17.58       25.06      5.77 o 
  -9  12   8       56.45       40.28      6.03 o 
  -8  12   8       20.16       22.52      4.81 o 
  -7  12   8      117.80      124.99      3.83 o 
  -6  12   8       56.55       47.06      2.83 o 
  -5  12   8      564.44      556.18     12.22 o 
  -4  12   8      510.55      509.25      8.79 o 
  -3  12   8      392.80      407.37      9.10 o 
  -2  12   8      121.51      123.11      5.79 o 
  -1  12   8       77.62       72.67      3.42 o 
   0  12   8       60.78       58.83      3.20 o 
   1  12   8       21.69       22.19      2.49 o 
   2  12   8      395.26      416.90      8.22 o 
   3  12   8        0.01        4.88      4.95 o 
  -9  13   8       13.09       12.20      5.38 o 
  -8  13   8       21.62       26.60      6.56 o 
  -7  13   8       15.54       18.68      2.41 o 
  -6  13   8       70.36       65.62      3.14 o 
  -5  13   8       18.35       15.07      2.10 o 
  -4  13   8        8.16        9.87      2.43 o 
  -3  13   8      198.31      201.57      5.35 o 
  -2  13   8      417.25      441.70      8.52 o 
  -1  13   8      127.46      102.13      5.93 o 
   0  13   8      376.25      388.10      7.63 o 
   1  13   8       12.01        9.32      2.43 o 
   2  13   8        1.93        7.69      2.42 o 
   3  13   8        1.53        7.67      4.77 o 
 -10  14   8        6.23       -4.99      6.03 o 
  -9  14   8       53.38       38.05      5.90 o 
  -8  14   8       24.33       23.08      4.92 o 
  -7  14   8       34.59       44.59      6.55 o 
  -6  14   8        0.89        0.73      2.08 o 
  -5  14   8      137.34      140.70      3.75 o 
  -4  14   8       71.84       65.99      3.56 o 
  -3  14   8      290.70      287.80      6.37 o 
  -2  14   8      539.19      531.74      9.70 o 
  -1  14   8      206.14      191.04      8.13 o 
   0  14   8       65.34       70.40      5.16 o 
   1  14   8        1.79        3.76      2.63 o 
   2  14   8      283.49      300.54      7.80 o 
   3  14   8        2.97        9.25      7.95 o 
 -10  15   8       47.20       53.13      6.82 o 
  -9  15   8       48.09       42.24      6.03 o 
  -8  15   8        0.24        3.80      3.25 o 
  -7  15   8        8.18        8.28      5.71 o 
  -6  15   8        6.98        6.01      2.09 o 
  -5  15   8      241.97      229.96      7.52 o 
  -4  15   8        0.41        1.81      2.39 o 
  -3  15   8       20.99       22.10      2.95 o 
  -2  15   8      159.86      157.54      6.75 o 
  -1  15   8        5.96        7.24      3.19 o 
   0  15   8       57.48       69.55      4.09 o 
   1  15   8        0.04        0.12      3.24 o 
   2  15   8        2.47        7.79      4.17 o 
   3  15   8        7.95       11.77      8.37 o 
 -10  16   8        2.00       -6.03      6.03 o 
  -9  16   8        0.73       -5.12      5.12 o 
  -8  16   8        1.71        1.80      8.27 o 
  -7  16   8       12.48        6.73      2.35 o 
  -6  16   8       74.96       67.20      3.20 o 
  -5  16   8       61.54       64.91      3.95 o 
  -4  16   8       72.72       68.78      3.74 o 
  -3  16   8        0.45        0.35      2.70 o 
  -2  16   8      284.81      281.91      7.09 o 
  -1  16   8       43.77       33.48      3.13 o 
   0  16   8       50.24       46.91      6.25 o 
   1  16   8       13.63       18.10      3.99 o 
   2  16   8        1.73        7.14      4.60 o 
  -9  17   8        9.60        1.18      5.12 o 
  -8  17   8        1.42        4.63     10.04 o 
  -7  17   8       30.43       37.69      3.50 o 
  -6  17   8      140.06      144.31      6.81 o 
  -5  17   8        0.19       -1.41      2.73 o 
  -4  17   8        1.57       -0.76      2.61 o 
  -3  17   8      206.97      194.42      5.81 o 
  -2  17   8       40.34       44.54      3.74 o 
  -1  17   8      247.08      253.08      7.09 o 
   0  17   8       94.75       97.00      4.65 o 
   1  17   8       11.88       12.72      2.77 o 
   2  17   8        0.11        8.38      7.17 o 
  -9  18   8       22.76       41.72      5.77 o 
  -8  18   8       39.29       44.35      9.77 o 
  -7  18   8       17.07       15.22      5.12 o 
  -6  18   8       76.30       60.89      3.90 o 
  -5  18   8        0.30        0.95      2.73 o 
  -4  18   8      261.11      279.85      8.03 o 
  -3  18   8       49.84       45.69      3.76 o 
  -2  18   8       24.18       25.47      3.34 o 
  -1  18   8       90.74       76.82      4.59 o 
   0  18   8        0.15        6.48      3.02 o 
   1  18   8      166.15      180.39      7.18 o 
   2  18   8       72.39       85.64      4.72 o 
  -8  19   8       31.64       65.47      7.48 o 
  -7  19   8       13.49       25.32      5.64 o 
  -6  19   8       31.50       29.92      5.72 o 
  -5  19   8       70.85       76.81      4.35 o 
  -4  19   8      132.37      125.93      5.13 o 
  -3  19   8      280.01      264.21      7.95 o 
  -2  19   8        0.14        0.35      3.02 o 
  -1  19   8        1.93        1.25      2.96 o 
   0  19   8      291.12      298.59      9.38 o 
   1  19   8       11.06       15.10      3.71 o 
  -8  20   8        7.80       21.91      5.77 o 
  -7  20   8       98.76       95.77      7.61 o 
  -6  20   8        9.49        8.29      6.81 o 
  -5  20   8      248.34      235.46      5.98 o 
  -4  20   8        0.11        1.30      2.93 o 
  -3  20   8        0.06        0.62      2.97 o 
  -2  20   8      179.94      172.75      6.03 o 
  -1  20   8       48.66       46.82      7.87 o 
   0  20   8       38.78       50.79      8.27 o 
   1  20   8        0.97        2.08      3.02 o 
  -8  21   8       12.54       23.48      5.90 o 
  -7  21   8        0.65        9.97      5.38 o 
  -6  21   8       43.12       42.58      9.88 o 
  -5  21   8        0.03        0.33      3.32 o 
  -4  21   8        0.07        1.56      3.12 o 
  -3  21   8       41.67       36.51      4.62 o 
  -2  21   8       20.20       26.41      3.56 o 
  -1  21   8      160.25      169.60      6.26 o 
   0  21   8       12.46       23.24      6.23 o 
  -7  22   8       18.49       12.70     15.48 o 
  -6  22   8       16.09       12.45      5.10 o 
  -5  22   8       36.59       37.57      4.25 o 
  -4  22   8      117.07      109.76      5.23 o 
  -3  22   8       43.20       49.13      4.35 o 
  -2  22   8        0.46        3.55      4.46 o 
  -1  22   8       48.49       48.29      4.53 o 
   0  22   8       12.91       19.51      5.77 o 
  -6  23   8       10.56        7.69      7.00 o 
  -5  23   8       21.69       17.08      4.06 o 
  -4  23   8        6.18        3.99      7.22 o 
  -3  23   8        0.71        6.16      3.74 o 
  -2  23   8        2.59        5.53      3.48 o 
  -1  23   8       26.19       43.29      4.08 o 
  -5  24   8       33.61       28.17      4.28 o 
  -4  24   8        2.41        4.86      3.55 o 
  -3  24   8       20.37       22.27      3.84 o 
  -2  24   8       85.50      100.21      5.57 o 
 -12   1   9        1.41        6.97      4.90 o 
 -11   1   9       55.25       52.43      5.42 o 
 -10   1   9       20.29       28.33      3.23 o 
  -9   1   9      740.48      720.80     10.31 o 
  -8   1   9      408.90      420.74      7.31 o 
  -7   1   9        2.86        5.78      2.75 o 
  -6   1   9       13.28       12.66      2.27 o 
  -5   1   9        7.44        7.08      2.00 o 
  -4   1   9      175.84      195.55      3.76 o 
  -3   1   9      190.00      194.85      4.24 o 
  -2   1   9       15.27       12.04      2.37 o 
  -1   1   9       40.94       32.39      2.29 o 
   0   1   9       96.74       93.69      3.40 o 
   1   1   9      540.38      512.21     10.64 o 
   2   1   9        0.42        1.57      4.27 o 
   3   1   9       54.59       52.49      5.19 o 
   4   1   9       15.51       19.55      5.43 o 
 -12   2   9        0.29        5.32      5.35 o 
 -11   2   9       44.03       73.33      7.47 o 
 -10   2   9       20.52       20.45      3.51 o 
  -9   2   9       51.92       65.81      3.99 o 
  -8   2   9       67.57       79.81      4.85 o 
  -7   2   9     1984.88     1929.74     27.10 o 
  -6   2   9      184.87      189.58      4.22 o 
  -5   2   9      326.96      311.69      4.95 o 
  -4   2   9        7.58        5.20      1.82 o 
  -3   2   9       45.26       42.55      2.70 o 
  -2   2   9        0.00       -0.26      1.93 o 
  -1   2   9       16.07       13.85      1.77 o 
   0   2   9       13.04       12.98      2.25 o 
   1   2   9        4.49        6.84      3.77 o 
   2   2   9        0.43        1.61      4.26 o 
   3   2   9       11.43       12.34      4.72 o 
   4   2   9       29.69       35.14      5.60 o 
 -12   3   9       23.73       38.63      5.93 o 
 -11   3   9       89.21       81.98      5.43 o 
 -10   3   9      140.34      146.00      7.35 o 
  -9   3   9      857.39      909.20     14.08 o 
  -8   3   9      115.23      115.32      5.14 o 
  -7   3   9      273.45      288.29      5.05 o 
  -6   3   9        1.41        3.64      2.22 o 
  -5   3   9      979.34      979.87     10.34 o 
  -4   3   9       43.33       50.48      2.57 o 
  -3   3   9     1684.14     1679.03     18.72 o 
  -2   3   9        0.09        0.76      2.01 o 
  -1   3   9     1081.98     1067.73     25.52 o 
   0   3   9      650.28      627.66      9.93 o 
   1   3   9      467.02      439.72      9.58 o 
   2   3   9       12.66       15.52      3.94 o 
   3   3   9       27.45       25.85      4.86 o 
   4   3   9       52.83       73.91      6.53 o 
 -12   4   9        5.78        5.97      5.16 o 
 -11   4   9      366.17      391.46      7.99 o 
 -10   4   9        6.84        4.94      5.03 o 
  -9   4   9       28.22       43.68      5.14 o 
  -8   4   9      570.33      552.74      8.71 o 
  -7   4   9     1131.57     1139.18     14.58 o 
  -6   4   9        4.43        6.45      2.31 o 
  -5   4   9      284.88      285.69      5.19 o 
  -4   4   9       80.01       84.48      2.85 o 
  -3   4   9      295.06      294.94      4.79 o 
  -2   4   9       35.15       36.35      2.63 o 
  -1   4   9     2026.33     2034.86     30.27 o 
   0   4   9       55.73       49.24      3.06 o 
   1   4   9      109.36      104.01      5.59 o 
   2   4   9        0.14        0.97      3.82 o 
   3   4   9        0.03        3.50      4.63 o 
   4   4   9       17.81       29.79      5.49 o 
 -12   5   9        4.30        6.04      6.48 o 
 -11   5   9        4.90        8.35      4.20 o 
 -10   5   9      166.52      164.17      5.24 o 
  -9   5   9      333.32      351.32      7.00 o 
  -8   5   9        0.11        0.88      2.49 o 
  -7   5   9     1260.04     1204.88     17.34 o 
  -6   5   9       25.09       23.23      2.38 o 
  -5   5   9      468.45      461.09      6.67 o 
  -4   5   9       14.80        8.30      1.80 o 
  -3   5   9       26.49       18.21      1.84 o 
  -2   5   9      362.36      355.53      5.50 o 
  -1   5   9      355.70      351.17      7.15 o 
   0   5   9        0.75        3.21      2.38 o 
   1   5   9       18.05       22.46      3.86 o 
   2   5   9       19.36       20.48      3.98 o 
   3   5   9       28.23       28.16      5.71 o 
 -12   6   9        6.03        5.38     12.46 o 
 -11   6   9        1.56        4.35      5.76 o 
 -10   6   9        2.63        5.46      3.18 o 
  -9   6   9       42.65       38.75      3.17 o 
  -8   6   9        0.25        1.18      2.64 o 
  -7   6   9       68.71       79.53      3.46 o 
  -6   6   9      175.73      174.21      4.41 o 
  -5   6   9        2.14        2.46      2.11 o 
  -4   6   9       31.33       24.36      1.81 o 
  -3   6   9      141.59      130.01      3.33 o 
  -2   6   9       56.72       63.55      8.54 o 
  -1   6   9       24.85       21.86      2.74 o 
   0   6   9        6.23        6.74      2.47 o 
   1   6   9       57.60       60.06      3.43 o 
   2   6   9       31.12       38.98      4.18 o 
   3   6   9       20.07       18.54      4.36 o 
 -11   7   9      100.97      106.60      6.54 o 
 -10   7   9        0.00        1.14      3.84 o 
  -9   7   9        2.64        2.42      3.44 o 
  -8   7   9       16.41       25.88      2.26 o 
  -7   7   9       16.07       15.11      2.28 o 
  -6   7   9        0.07       -0.96      2.29 o 
  -5   7   9      124.29      123.66      3.60 o 
  -4   7   9       43.42       49.69      3.79 o 
  -3   7   9       34.47       32.45      1.94 o 
  -2   7   9      565.94      560.05      9.21 o 
  -1   7   9       66.11       55.01      3.56 o 
   0   7   9       53.84       54.51      3.19 o 
   1   7   9       59.57       59.02      3.54 o 
   2   7   9        9.39        9.73      4.45 o 
   3   7   9       30.36       36.54      4.50 o 
 -11   8   9       89.97       93.80      5.02 o 
 -10   8   9       26.41       25.69      4.11 o 
  -9   8   9        0.50       -3.57      3.57 o 
  -8   8   9        2.33        1.89      2.18 o 
  -7   8   9      230.60      237.12      4.85 o 
  -6   8   9       30.13       32.84      2.51 o 
  -5   8   9     1595.16     1585.87     22.18 o 
  -4   8   9      312.58      310.56      5.35 o 
  -3   8   9      562.53      568.93      8.77 o 
  -2   8   9      236.41      236.35      5.64 o 
  -1   8   9      310.24      295.46      6.41 o 
   0   8   9       41.04       42.68      3.10 o 
   1   8   9      152.10      151.01      4.58 o 
   2   8   9       97.16       98.22      7.38 o 
   3   8   9        2.25        2.55      4.01 o 
 -11   9   9       10.81       15.97     11.36 o 
 -10   9   9        8.90        4.45      4.34 o 
  -9   9   9      150.53      152.07      5.09 o 
  -8   9   9        8.13        9.80      2.29 o 
  -7   9   9       34.55       31.16      2.62 o 
  -6   9   9        1.12       -2.23      2.23 o 
  -5   9   9     3168.77     3122.60     42.36 o 
  -4   9   9        7.84        6.52      2.08 o 
  -3   9   9     2202.79     2178.61     29.98 o 
  -2   9   9       52.27       51.02      3.36 o 
  -1   9   9        4.15        6.61      2.64 o 
   0   9   9       92.55       85.98      4.02 o 
   1   9   9       43.83       44.12      3.27 o 
   2   9   9       45.89       44.98      4.16 o 
   3   9   9        4.79       11.36      4.41 o 
 -11  10   9        9.92       16.70     11.18 o 
 -10  10   9       49.03       42.66      5.26 o 
  -9  10   9        0.10       -3.53      3.53 o 
  -8  10   9       20.44       19.28      2.44 o 
  -7  10   9      266.60      265.94      5.43 o 
  -6  10   9        3.70        0.88      2.24 o 
  -5  10   9      321.40      316.77      6.00 o 
  -4  10   9      621.57      619.35     11.11 o 
  -3  10   9      273.09      283.68      7.01 o 
  -2  10   9      233.26      226.40      5.43 o 
  -1  10   9      304.56      305.61      6.52 o 
   0  10   9        0.07        0.26      2.94 o 
   1  10   9      236.22      233.94      5.47 o 
   2  10   9      111.61      137.52      7.43 o 
   3  10   9       30.84       44.10      5.32 o 
 -11  11   9      170.29      165.24     16.25 o 
 -10  11   9        8.27       -0.64      5.56 o 
  -9  11   9       44.82       43.78      3.21 o 
  -8  11   9        7.44        8.17      2.95 o 
  -7  11   9        0.66       -0.46      2.27 o 
  -6  11   9        5.11        3.23      2.21 o 
  -5  11   9       35.03       40.07      2.73 o 
  -4  11   9      445.50      444.69     10.90 o 
  -3  11   9      181.48      172.32      5.60 o 
  -2  11   9      122.17      112.74      4.60 o 
  -1  11   9        9.15        3.39      2.66 o 
   0  11   9       83.70       90.74      4.19 o 
   1  11   9       93.01       99.00      5.14 o 
   2  11   9        4.68        6.13      3.80 o 
   3  11   9       65.97       74.43      9.01 o 
 -10  12   9       26.26        9.63      7.61 o 
  -9  12   9       59.99       52.54      3.70 o 
  -8  12   9       41.53       52.76      3.78 o 
  -7  12   9       89.18       83.14      3.74 o 
  -6  12   9        0.24       -0.62      2.14 o 
  -5  12   9      672.90      634.91     11.29 o 
  -4  12   9      262.28      257.51      6.62 o 
  -3  12   9      391.91      377.01      8.30 o 
  -2  12   9       17.59       19.95      3.23 o 
  -1  12   9      150.01      146.50      4.66 o 
   0  12   9       36.83       35.97      2.93 o 
   1  12   9        2.18        3.41      2.59 o 
   2  12   9       24.13       28.96      5.06 o 
   3  12   9        4.08        4.80      4.10 o 
 -10  13   9        0.89       -5.51      5.51 o 
  -9  13   9       63.60       55.42      5.07 o 
  -8  13   9        5.26        4.10      3.58 o 
  -7  13   9       43.24       48.27      2.93 o 
  -6  13   9        0.02       -2.17      2.17 o 
  -5  13   9      168.54      184.81      4.34 o 
  -4  13   9      240.35      230.51      6.21 o 
  -3  13   9       68.53       77.05      6.58 o 
  -2  13   9      411.74      378.86      8.95 o 
  -1  13   9       12.29       12.32      4.33 o 
   0  13   9       97.17       98.33      4.03 o 
   1  13   9        0.93       -0.52      2.59 o 
   2  13   9       57.88       74.30      5.98 o 
 -10  14   9        3.26       -3.15      5.64 o 
  -9  14   9        0.90       -4.59      4.85 o 
  -8  14   9       58.73       60.66      5.76 o 
  -7  14   9       68.29       64.25      3.67 o 
  -6  14   9       43.36       44.58      2.83 o 
  -5  14   9       40.53       42.10      3.40 o 
  -4  14   9        0.14        2.95      2.95 o 
  -3  14   9       32.14       34.31      4.22 o 
  -2  14   9       48.93       46.99      4.66 o 
  -1  14   9      281.90      275.58      7.37 o 
   0  14   9       23.24       26.87      3.17 o 
   1  14   9       37.32       36.72      3.03 o 
   2  14   9        4.09        9.08      6.13 o 
 -10  15   9        4.48        0.39      5.90 o 
  -9  15   9      373.44      365.64     13.12 o 
  -8  15   9        4.34        0.00      2.57 o 
  -7  15   9        4.15       10.06      2.41 o 
  -6  15   9      120.40      114.77      4.87 o 
  -5  15   9      288.23      293.75      7.12 o 
  -4  15   9      444.52      421.71      9.07 o 
  -3  15   9        2.54        3.06      3.00 o 
  -2  15   9      248.75      229.20      6.86 o 
  -1  15   9       24.90       24.39      3.48 o 
   0  15   9        0.30        1.11      2.92 o 
   1  15   9      185.70      211.20      6.19 o 
   2  15   9       16.80       30.26      7.38 o 
 -10  16   9        0.67       -5.77      5.77 o 
  -9  16   9       90.26      112.83     19.55 o 
  -8  16   9        2.68       -1.89      3.10 o 
  -7  16   9      619.73      622.31     15.98 o 
  -6  16   9       40.66       35.45      3.31 o 
  -5  16   9       71.40       68.75      4.19 o 
  -4  16   9       21.21       25.44      3.34 o 
  -3  16   9       19.55       12.11      4.91 o 
  -2  16   9       26.31       19.78      3.28 o 
  -1  16   9      136.42      135.59      7.15 o 
   0  16   9       13.32       20.25      3.43 o 
   1  16   9        1.45        6.24      3.13 o 
  -9  17   9       86.97      111.62     24.40 o 
  -8  17   9        0.01        0.15      5.47 o 
  -7  17   9       15.76       18.32      3.85 o 
  -6  17   9       21.11       21.50      4.52 o 
  -5  17   9        0.28       -0.48      3.42 o 
  -4  17   9       22.61       17.90      3.51 o 
  -3  17   9       91.02       82.05      4.91 o 
  -2  17   9        7.79        9.18      3.29 o 
  -1  17   9       71.41       69.10      4.78 o 
   0  17   9       12.05       15.85      3.43 o 
   1  17   9       33.64       51.50      5.89 o 
  -8  18   9       12.60        8.07      7.81 o 
  -7  18   9        5.01        1.11      3.85 o 
  -6  18   9        9.62        5.76      3.11 o 
  -5  18   9      269.29      249.44      6.58 o 
  -4  18   9       75.93       76.06      4.57 o 
  -3  18   9       17.54       21.20      3.47 o 
  -2  18   9      162.38      143.93      5.66 o 
  -1  18   9        9.99       12.44      3.39 o 
   0  18   9       18.85       39.59      3.84 o 
   1  18   9        5.33       11.70      3.50 o 
  -8  19   9       79.68       59.17     11.15 o 
  -7  19   9        8.10        5.37      4.82 o 
  -6  19   9       18.72       17.17      3.24 o 
  -5  19   9       55.60       58.18      4.40 o 
  -4  19   9       20.21       18.04      3.31 o 
  -3  19   9        1.93        3.49      3.28 o 
  -2  19   9      201.81      211.38      6.73 o 
  -1  19   9        2.34        6.57      4.53 o 
   0  19   9       64.15       68.00      5.01 o 
  -8  20   9        4.06       -8.79      8.79 o 
  -7  20   9      143.11      148.46      9.32 o 
  -6  20   9        0.06       -0.63      3.18 o 
  -5  20   9       49.38       53.80      4.60 o 
  -4  20   9       30.72       34.81      3.65 o 
  -3  20   9        5.23        3.88      3.38 o 
  -2  20   9        4.30        3.83      6.23 o 
  -1  20   9        2.94        3.26      3.39 o 
   0  20   9        0.00        7.83      3.66 o 
  -7  21   9       34.78       31.49      3.68 o 
  -6  21   9        0.00       -0.04      3.64 o 
  -5  21   9       86.33       86.40      5.04 o 
  -4  21   9        2.12        2.75      8.44 o 
  -3  21   9      131.72      133.60      5.89 o 
  -2  21   9        2.05        1.19      4.26 o 
  -1  21   9        1.96        7.61      3.62 o 
  -6  22   9        0.02       -2.79      3.98 o 
  -5  22   9       29.46       31.71      4.34 o 
  -4  22   9        2.90        2.58      3.53 o 
  -3  22   9        0.59        1.30      3.56 o 
  -2  22   9       24.42       26.74      3.94 o 
  -5  23   9       97.46      105.32      8.30 o 
  -4  23   9        0.32        0.78      3.59 o 
  -3  23   9       76.90       79.07     10.69 o 
 -12   0  10      265.33      276.96     10.79 o 
 -11   0  10       84.67      115.65     12.72 o 
 -10   0  10       28.59       31.65      4.61 o 
  -9   0  10        0.32        2.15      7.34 o 
  -8   0  10      492.19      450.96     10.80 o 
  -7   0  10      457.98      464.79     12.46 o 
  -6   0  10       50.46       59.68      6.41 o 
  -5   0  10      126.64      135.15      5.03 o 
  -4   0  10      150.15      129.14      5.36 o 
  -3   0  10      206.85      229.01      6.68 o 
  -2   0  10        6.76        5.60      2.80 o 
  -1   0  10     2416.73     2320.22     51.56 o 
   0   0  10      342.65      357.11     13.78 o 
   1   0  10       65.59       85.67      9.18 o 
   2   0  10      216.22      214.90     11.81 o 
   3   0  10        0.90        0.79      7.48 o 
 -12   1  10        3.97        8.67      4.20 o 
 -11   1  10        5.88       11.15      4.63 o 
 -10   1  10      102.94       94.42      5.04 o 
  -9   1  10       15.73       21.11      4.37 o 
  -8   1  10       22.73       25.58      3.02 o 
  -7   1  10        6.09        5.41      2.81 o 
  -6   1  10      208.62      195.04      3.91 o 
  -5   1  10      821.00      791.55     10.10 o 
  -4   1  10        0.43        2.44      3.16 o 
  -3   1  10      689.16      651.03     10.79 o 
  -2   1  10        2.01        2.72      2.00 o 
  -1   1  10      332.26      316.23      6.60 o 
   0   1  10       56.98       54.77      4.96 o 
   1   1  10     1272.72     1246.03     24.40 o 
   2   1  10        5.34        7.13      4.82 o 
   3   1  10       43.25       39.31      5.64 o 
 -12   2  10       42.67       44.11      7.76 o 
 -11   2  10        0.43        5.11      3.71 o 
 -10   2  10        3.51        7.93      3.12 o 
  -9   2  10       12.41       21.60      3.16 o 
  -8   2  10       40.30       38.56      4.65 o 
  -7   2  10      380.94      370.77      5.93 o 
  -6   2  10        9.37        9.66      2.28 o 
  -5   2  10        0.51        2.17      1.97 o 
  -4   2  10        4.61        5.68      2.44 o 
  -3   2  10      173.72      165.68      4.05 o 
  -2   2  10       63.06       63.39      2.83 o 
  -1   2  10       55.26       57.97      3.51 o 
   0   2  10      108.14      102.82      6.35 o 
   1   2  10      133.54      136.65      6.91 o 
   2   2  10       17.60       18.03      4.96 o 
   3   2  10       32.70       44.35      5.79 o 
 -12   3  10        6.09       13.77      5.65 o 
 -11   3  10        4.21       11.06      3.53 o 
 -10   3  10       65.89       64.86      4.28 o 
  -9   3  10      139.01      142.77      5.94 o 
  -8   3  10      255.06      236.43      5.93 o 
  -7   3  10       60.43       54.94      3.17 o 
  -6   3  10       78.50       74.85      3.53 o 
  -5   3  10        5.65        2.08      1.99 o 
  -4   3  10      412.60      368.39      5.67 o 
  -3   3  10        0.58        1.39      1.87 o 
  -2   3  10        3.93        3.62      1.83 o 
  -1   3  10        0.09        0.49      2.49 o 
   0   3  10       23.62       24.81      4.57 o 
   1   3  10      421.26      405.63     10.53 o 
   2   3  10       18.98       21.89      4.91 o 
   3   3  10        9.39       11.59      5.36 o 
 -12   4  10        6.23       33.33      7.26 o 
 -11   4  10        1.18        5.26      4.55 o 
 -10   4  10       72.62       87.02      4.90 o 
  -9   4  10        1.12        4.09      3.04 o 
  -8   4  10       13.43       19.60      3.06 o 
  -7   4  10       11.71       16.63      2.36 o 
  -6   4  10       35.75       34.35      2.63 o 
  -5   4  10      553.53      536.44      8.07 o 
  -4   4  10       76.31       80.22      3.18 o 
  -3   4  10      354.23      349.27      5.52 o 
  -2   4  10      280.88      280.56      4.99 o 
  -1   4  10       21.22       19.35      2.81 o 
   0   4  10        0.00        3.05      2.53 o 
   1   4  10       13.48       10.94      4.44 o 
   2   4  10       46.71       39.49      5.25 o 
   3   4  10        8.96       13.44      5.40 o 
 -12   5  10        0.08        0.30      4.32 o 
 -11   5  10       29.63       34.11      5.02 o 
 -10   5  10       34.29       37.07      4.57 o 
  -9   5  10      188.41      209.30      6.73 o 
  -8   5  10       55.45       49.58      3.94 o 
  -7   5  10       12.16       10.68      2.29 o 
  -6   5  10       61.72       54.10      3.03 o 
  -5   5  10      660.05      674.61      9.85 o 
  -4   5  10       36.75       33.87      2.12 o 
  -3   5  10     1225.31     1180.61     15.69 o 
  -2   5  10        7.18        6.13      3.15 o 
  -1   5  10       30.31       25.26      2.91 o 
   0   5  10      198.60      180.90      5.28 o 
   1   5  10      204.85      200.45      7.60 o 
   2   5  10       33.93       40.22      6.23 o 
   3   5  10       12.66       18.19      5.44 o 
 -11   6  10        0.68        5.56      5.74 o 
 -10   6  10        4.08        3.01      4.60 o 
  -9   6  10      135.24      130.94      5.21 o 
  -8   6  10       11.66       11.63      3.02 o 
  -7   6  10        5.73        5.09      3.34 o 
  -6   6  10        3.15        3.88      2.26 o 
  -5   6  10     1182.30     1155.07     15.61 o 
  -4   6  10       95.09       95.61      4.41 o 
  -3   6  10       23.32       25.77      2.06 o 
  -2   6  10      235.41      225.78      5.59 o 
  -1   6  10      457.72      438.56      8.39 o 
   0   6  10       27.02       28.36      2.84 o 
   1   6  10        4.97        8.93      4.43 o 
   2   6  10       62.15       59.09     10.10 o 
 -11   7  10      114.87      126.51      6.28 o 
 -10   7  10       34.08       30.18      4.12 o 
  -9   7  10      634.19      691.22     17.63 o 
  -8   7  10      472.02      453.02      7.30 o 
  -7   7  10      325.23      333.55      6.02 o 
  -6   7  10      608.35      571.24      8.63 o 
  -5   7  10     1002.63     1034.95     16.29 o 
  -4   7  10        6.46        4.60      2.57 o 
  -3   7  10      108.09       97.14      3.15 o 
  -2   7  10       43.39       43.36      3.40 o 
  -1   7  10      569.46      572.87     10.16 o 
   0   7  10        4.23        2.64      2.63 o 
   1   7  10      274.66      261.44      7.62 o 
   2   7  10       73.95       90.21      6.93 o 
 -11   8  10       10.61       16.80      6.68 o 
 -10   8  10       28.19       34.50      4.88 o 
  -9   8  10       20.58       22.65      3.11 o 
  -8   8  10        2.49        8.48      2.63 o 
  -7   8  10      359.97      356.38      6.25 o 
  -6   8  10       60.77       65.01      3.28 o 
  -5   8  10      521.58      540.01     13.65 o 
  -4   8  10       71.63       81.71      3.47 o 
  -3   8  10      331.54      321.57      6.63 o 
  -2   8  10       15.05       12.46      2.80 o 
  -1   8  10      308.33      320.31      6.93 o 
   0   8  10      142.81      128.72      4.50 o 
   1   8  10       27.74       16.04      4.05 o 
   2   8  10       11.37       23.16      5.07 o 
 -11   9  10        0.02       -2.89      9.40 o 
 -10   9  10       13.17        6.39      4.66 o 
  -9   9  10      133.52      141.24      7.97 o 
  -8   9  10      155.19      151.72      4.28 o 
  -7   9  10      155.82      149.40      4.45 o 
  -6   9  10      169.09      160.88      4.40 o 
  -5   9  10       46.27       47.16      3.08 o 
  -4   9  10        5.83        9.29      2.32 o 
  -3   9  10       38.46       35.02      2.82 o 
  -2   9  10        5.80        3.14      2.68 o 
  -1   9  10        7.63       12.13      2.93 o 
   0   9  10        5.51        4.92      2.73 o 
   1   9  10        2.94        2.53      3.93 o 
   2   9  10        0.42        2.84      5.64 o 
 -11  10  10        7.19        7.04      6.92 o 
 -10  10  10        0.37       -1.39      4.22 o 
  -9  10  10       66.94       63.93     10.23 o 
  -8  10  10       17.94       19.61      2.75 o 
  -7  10  10       47.00       43.11      2.84 o 
  -6  10  10       53.33       47.14      3.16 o 
  -5  10  10       28.30       32.05      2.52 o 
  -4  10  10       64.56       63.81      4.47 o 
  -3  10  10       56.34       58.69      4.78 o 
  -2  10  10      170.49      158.35      4.93 o 
  -1  10  10        8.14        9.53      2.82 o 
   0  10  10        3.94        2.58      2.70 o 
   1  10  10       38.02       42.43      4.37 o 
   2  10  10       75.89       89.90     10.04 o 
 -11  11  10       23.35       15.11     10.32 o 
 -10  11  10        3.39        0.67      5.93 o 
  -9  11  10       73.67       85.29      8.19 o 
  -8  11  10       62.72       60.50      4.23 o 
  -7  11  10       21.19       17.06      2.60 o 
  -6  11  10        5.60        7.75      2.42 o 
  -5  11  10       23.13       20.34      2.34 o 
  -4  11  10       89.53       84.55      4.79 o 
  -3  11  10      427.37      403.82     13.78 o 
  -2  11  10       15.35        8.84      3.27 o 
  -1  11  10       47.35       55.87      4.08 o 
   0  11  10        2.81        6.84      2.78 o 
   1  11  10      387.28      402.68      9.47 o 
   2  11  10        0.01        7.23      9.05 o 
 -10  12  10        4.30        2.62      7.39 o 
  -9  12  10       19.38       14.94      5.40 o 
  -8  12  10       21.02       18.29      2.72 o 
  -7  12  10      170.89      169.20      4.64 o 
  -6  12  10      106.41      101.72      3.89 o 
  -5  12  10       89.96       90.43      4.62 o 
  -4  12  10       54.99       64.59      4.20 o 
  -3  12  10       52.20       62.02      4.68 o 
  -2  12  10       44.78       42.17      3.88 o 
  -1  12  10      232.26      230.32      5.77 o 
   0  12  10       12.44       18.32      2.90 o 
   1  12  10      127.97      159.06      5.08 o 
 -10  13  10        0.46       -3.02      4.92 o 
  -9  13  10       66.11       58.66      6.19 o 
  -8  13  10       34.22       34.88      2.92 o 
  -7  13  10        0.02        4.72      2.56 o 
  -6  13  10        1.40        4.32      2.33 o 
  -5  13  10      878.38      856.27     15.65 o 
  -4  13  10        7.68        8.88      3.16 o 
  -3  13  10      795.00      745.18     15.26 o 
  -2  13  10        0.87        3.78      3.36 o 
  -1  13  10       28.94       27.82      3.68 o 
   0  13  10       27.66       22.39      3.81 o 
   1  13  10      164.86      155.44      8.12 o 
 -10  14  10      158.82      161.12      7.26 o 
  -9  14  10        0.39        0.46      6.87 o 
  -8  14  10        0.95        0.13      4.79 o 
  -7  14  10      346.51      363.03      6.71 o 
  -6  14  10      238.94      234.14      6.52 o 
  -5  14  10        0.66        8.81      3.22 o 
  -4  14  10      321.00      315.86     11.46 o 
  -3  14  10      984.80      949.13     18.79 o 
  -2  14  10      178.97      154.70      5.75 o 
  -1  14  10      220.80      227.45      7.05 o 
   0  14  10       51.97       61.35      4.99 o 
   1  14  10        0.07        5.80      3.42 o 
 -10  15  10       11.55        4.55      8.02 o 
  -9  15  10        0.61        1.09      6.02 o 
  -8  15  10       91.94      101.17      7.01 o 
  -7  15  10       77.54       72.49      4.76 o 
  -6  15  10       49.29       47.50      3.83 o 
  -5  15  10       72.78       68.81      4.62 o 
  -4  15  10       16.19       19.19      3.43 o 
  -3  15  10       95.80      100.33      5.71 o 
  -2  15  10        9.02       12.57      3.36 o 
  -1  15  10        5.37        7.47      3.47 o 
   0  15  10      251.86      276.85      8.02 o 
   1  15  10       86.53      106.59      5.12 o 
  -9  16  10       75.76       62.15      8.66 o 
  -8  16  10       28.11       36.18      5.57 o 
  -7  16  10       13.87       13.43      3.98 o 
  -6  16  10        4.10        5.94      3.15 o 
  -5  16  10        0.84        2.39      3.12 o 
  -4  16  10        5.41        6.97      3.54 o 
  -3  16  10      217.96      191.58      6.58 o 
  -2  16  10       39.31       48.93      7.41 o 
  -1  16  10       24.88       31.90      3.84 o 
   0  16  10        3.74        9.26      3.70 o 
  -9  17  10       14.35       26.26     10.36 o 
  -8  17  10       14.10       17.75      3.52 o 
  -7  17  10        2.23        5.24      3.35 o 
  -6  17  10       90.04       89.44      5.03 o 
  -5  17  10        3.75        4.26      3.67 o 
  -4  17  10       29.22       27.51      3.70 o 
  -3  17  10      248.80      241.76      7.33 o 
  -2  17  10       10.92       14.19      5.12 o 
  -1  17  10       23.06       29.05      3.94 o 
   0  17  10       35.25       42.52      5.31 o 
  -8  18  10        0.47       -4.79      4.79 o 
  -7  18  10       43.77       51.97      4.08 o 
  -6  18  10      102.40      102.12      5.33 o 
  -5  18  10       14.04       15.36      3.52 o 
  -4  18  10       32.62       28.92      3.83 o 
  -3  18  10        0.08        3.80      4.72 o 
  -2  18  10       20.24       16.72      4.07 o 
  -1  18  10      265.94      270.38      7.84 o 
  -8  19  10       14.24       15.20      5.72 o 
  -7  19  10        6.34       12.46      3.62 o 
  -6  19  10        9.18       12.65      5.27 o 
  -5  19  10      271.02      274.38      7.37 o 
  -4  19  10       61.58       59.78      5.08 o 
  -3  19  10      243.66      260.30      7.74 o 
  -2  19  10        9.57       18.10      3.84 o 
  -1  19  10        0.78       13.67      4.33 o 
  -7  20  10      298.99      299.77      7.85 o 
  -6  20  10      174.41      172.97      6.24 o 
  -5  20  10       15.12       11.89      8.36 o 
  -4  20  10        0.04       -0.09      3.59 o 
  -3  20  10       16.20       17.10      3.84 o 
  -2  20  10        5.93       16.06      5.05 o 
  -6  21  10        0.06       -1.54      7.18 o 
  -5  21  10       56.80       67.06      6.82 o 
  -4  21  10       33.08       40.78      4.30 o 
  -3  21  10        7.16       11.77      3.84 o 
  -5  22  10        1.89        6.20      3.75 o 
  -4  22  10       30.07       30.51      4.33 o 
 -12   1  11       13.74       25.66      4.14 o 
 -11   1  11       29.93       29.92      4.99 o 
 -10   1  11        4.41        1.63      3.27 o 
  -9   1  11       25.04       21.76      4.05 o 
  -8   1  11        1.46        2.86      3.44 o 
  -7   1  11       13.82        9.68      3.09 o 
  -6   1  11       13.20       16.05      2.17 o 
  -5   1  11        7.25       13.40      2.28 o 
  -4   1  11      163.46      146.92      4.02 o 
  -3   1  11       41.48       36.21      2.49 o 
  -2   1  11      110.31      107.60      3.47 o 
  -1   1  11        0.04        1.16      4.41 o 
   0   1  11        8.49        5.93      4.73 o 
   1   1  11       51.08       59.50      5.66 o 
   2   1  11        6.42       10.95      5.47 o 
 -12   2  11        1.79       12.96      4.04 o 
 -11   2  11        0.01       10.93      4.86 o 
 -10   2  11       64.78       80.63      5.32 o 
  -9   2  11      206.48      186.43      8.26 o 
  -8   2  11       31.56       28.26      3.25 o 
  -7   2  11      179.87      188.78      5.01 o 
  -6   2  11      246.24      242.82      5.22 o 
  -5   2  11       12.77        8.29      2.16 o 
  -4   2  11      187.75      169.92      4.05 o 
  -3   2  11      703.91      699.91     10.09 o 
  -2   2  11       10.09       15.32      2.87 o 
  -1   2  11       41.24       36.87      4.76 o 
   0   2  11       18.30       21.82      4.73 o 
   1   2  11      125.82      133.45      7.51 o 
   2   2  11        8.08       12.74      5.51 o 
 -11   3  11       40.23       46.26      5.45 o 
 -10   3  11       78.26       62.28      5.63 o 
  -9   3  11      149.48      150.25      8.52 o 
  -8   3  11      362.38      352.11      9.50 o 
  -7   3  11       27.79       29.12      3.23 o 
  -6   3  11       53.61       54.21      3.38 o 
  -5   3  11      889.38      869.90     11.37 o 
  -4   3  11      179.11      176.51      3.98 o 
  -3   3  11      100.49      103.56      3.66 o 
  -2   3  11        6.10        7.97      2.81 o 
  -1   3  11       84.24       91.44      5.50 o 
   0   3  11       36.74       30.06      5.12 o 
   1   3  11      262.98      290.81      9.54 o 
   2   3  11        3.38        6.25      5.19 o 
 -11   4  11        8.15       15.51      6.62 o 
 -10   4  11      194.98      200.50      6.95 o 
  -9   4  11       81.38       79.62      8.54 o 
  -8   4  11       24.47       26.67      4.54 o 
  -7   4  11       49.60       58.20      3.44 o 
  -6   4  11       15.59       16.03      2.95 o 
  -5   4  11       81.01       85.33      3.24 o 
  -4   4  11       48.04       56.54      3.07 o 
  -3   4  11      447.01      469.40      7.37 o 
  -2   4  11      207.98      200.62      5.51 o 
  -1   4  11      126.23      133.13      4.83 o 
   0   4  11       35.63       39.41      5.04 o 
   1   4  11        5.21       10.62      4.96 o 
   2   4  11        6.47       16.27      5.41 o 
 -11   5  11        5.52       11.99      7.26 o 
 -10   5  11        0.02        2.71      6.78 o 
  -9   5  11       55.40       44.04      3.89 o 
  -8   5  11      178.32      174.14      7.88 o 
  -7   5  11        5.39        3.75      3.00 o 
  -6   5  11       76.03       71.38      6.79 o 
  -5   5  11      612.32      622.90      9.83 o 
  -4   5  11      113.77      132.82      3.88 o 
  -3   5  11      145.93      126.52      3.57 o 
  -2   5  11       25.89       22.34      3.10 o 
  -1   5  11       24.60       34.78      3.20 o 
   0   5  11        2.77        6.42      4.54 o 
   1   5  11       45.83       48.51      5.58 o 
 -11   6  11       32.39       49.56      5.27 o 
 -10   6  11        4.67        4.26      5.51 o 
  -9   6  11       24.02       27.21      5.93 o 
  -8   6  11        1.31        5.10      4.26 o 
  -7   6  11       36.40       33.01      3.55 o 
  -6   6  11       79.87       78.51      3.79 o 
  -5   6  11       43.69       43.39      3.00 o 
  -4   6  11      102.58       97.95      3.52 o 
  -3   6  11        1.26        1.01      2.78 o 
  -2   6  11      197.58      190.70      5.52 o 
  -1   6  11      190.63      185.04      5.43 o 
   0   6  11        0.11        3.40      5.31 o 
   1   6  11        0.00        3.28      5.38 o 
 -11   7  11       79.03      112.68      7.30 o 
 -10   7  11       21.74       47.07      8.10 o 
  -9   7  11       41.93       45.38      6.99 o 
  -8   7  11       51.71       57.78      5.27 o 
  -7   7  11      101.01      105.75      6.87 o 
  -6   7  11      186.81      195.51      5.17 o 
  -5   7  11      127.39      125.40      3.92 o 
  -4   7  11        2.77        2.23      2.94 o 
  -3   7  11      120.00      106.64      6.40 o 
  -2   7  11       43.15       38.09      3.29 o 
  -1   7  11      141.11      139.57      4.91 o 
   0   7  11       62.24       55.22      5.23 o 
   1   7  11        3.53        4.20      5.04 o 
 -11   8  11        3.40       18.51      6.86 o 
 -10   8  11       43.46       43.50      9.30 o 
  -9   8  11      220.66      228.44      7.33 o 
  -8   8  11       10.41       24.00      3.10 o 
  -7   8  11        0.97        4.59      2.97 o 
  -6   8  11        2.35        4.71      2.48 o 
  -5   8  11      137.42      131.28      4.30 o 
  -4   8  11        0.05       -0.15      3.18 o 
  -3   8  11       67.58       65.35      3.75 o 
  -2   8  11       26.57       27.47      3.10 o 
  -1   8  11       16.17       15.25      4.48 o 
   0   8  11       24.48       25.58      5.97 o 
   1   8  11        1.05        3.85      9.71 o 
 -11   9  11       12.70       23.67      7.93 o 
 -10   9  11       13.29       15.75     10.08 o 
  -9   9  11       19.47       36.64      3.76 o 
  -8   9  11      702.68      727.76     11.36 o 
  -7   9  11      161.06      142.58      4.66 o 
  -6   9  11        2.80        4.09      2.59 o 
  -5   9  11      395.53      401.48      9.21 o 
  -4   9  11       33.67       34.77      3.68 o 
  -3   9  11      210.03      207.60      6.68 o 
  -2   9  11       33.96       33.60      3.74 o 
  -1   9  11       47.50       59.34      4.03 o 
   0   9  11        3.43       -0.61      2.96 o 
   1   9  11        2.23        5.25      5.84 o 
 -11  10  11       11.97       29.18      7.96 o 
 -10  10  11       45.42       40.61      4.31 o 
  -9  10  11      363.23      370.72      8.65 o 
  -8  10  11       38.00       51.49      3.96 o 
  -7  10  11        0.05       -2.52      2.52 o 
  -6  10  11      108.50      100.23      4.53 o 
  -5  10  11       48.32       59.07      3.98 o 
  -4  10  11        2.61        2.44      3.80 o 
  -3  10  11       95.52       95.25      5.44 o 
  -2  10  11      112.34      101.79      4.65 o 
  -1  10  11      212.52      223.16      5.99 o 
   0  10  11       29.74       30.59      3.55 o 
   1  10  11       89.70      113.93     13.32 o 
 -10  11  11       10.79        6.13      3.79 o 
  -9  11  11        0.18        1.50      5.06 o 
  -8  11  11      263.83      271.65      5.90 o 
  -7  11  11        0.01       -1.32      2.47 o 
  -6  11  11        0.88        0.98      2.38 o 
  -5  11  11        3.63        3.93      4.33 o 
  -4  11  11        8.71        3.82      3.61 o 
  -3  11  11        1.44        2.32      3.43 o 
  -2  11  11        3.08        2.63      3.54 o 
  -1  11  11      108.93      118.14      4.86 o 
   0  11  11        1.10        1.55      3.68 o 
   1  11  11      101.46      109.15     14.17 o 
 -10  12  11        0.94       -3.86      7.74 o 
  -9  12  11        5.50       -1.63      6.23 o 
  -8  12  11      118.43      132.27      7.65 o 
  -7  12  11        1.79       -0.08      3.09 o 
  -6  12  11       28.67       36.01      2.80 o 
  -5  12  11       27.33       29.91      4.53 o 
  -4  12  11       21.32       13.08      5.05 o 
  -3  12  11       18.24       12.59      3.47 o 
  -2  12  11        5.78        9.10      3.46 o 
  -1  12  11       39.79       40.42      4.05 o 
   0  12  11        3.80        7.62      4.70 o 
 -10  13  11       19.94       14.94      7.36 o 
  -9  13  11        5.77        2.95      5.58 o 
  -8  13  11        0.91        5.24      3.03 o 
  -7  13  11        2.53        3.07      2.55 o 
  -6  13  11      180.25      170.19      6.70 o 
  -5  13  11       35.97       36.55      3.96 o 
  -4  13  11        4.95        7.26      5.12 o 
  -3  13  11        0.88        4.74      3.54 o 
  -2  13  11       53.13       44.15      4.66 o 
  -1  13  11       45.26       47.73      4.28 o 
   0  13  11       44.41       60.85      5.39 o 
 -10  14  11       22.71       14.48      7.49 o 
  -9  14  11        4.73        0.76      4.57 o 
  -8  14  11       53.80       64.76      3.76 o 
  -7  14  11      106.87      110.15      6.57 o 
  -6  14  11        1.16        3.92      3.72 o 
  -5  14  11       62.88       62.43      6.17 o 
  -4  14  11       64.79       67.93      9.64 o 
  -3  14  11       49.51       46.66      4.20 o 
  -2  14  11       34.52       41.64      4.15 o 
  -1  14  11        8.79       13.00      7.87 o 
   0  14  11        2.92        9.51      4.00 o 
  -9  15  11       10.14       18.05      6.66 o 
  -8  15  11       35.95       41.80      3.94 o 
  -7  15  11       68.49       81.81      5.03 o 
  -6  15  11        9.69       14.77      3.66 o 
  -5  15  11       68.86       78.77      5.25 o 
  -4  15  11       46.54       45.49      4.20 o 
  -3  15  11       65.44       64.67      6.69 o 
  -2  15  11      251.22      223.09      7.26 o 
  -1  15  11       18.57       36.59      4.18 o 
  -9  16  11        1.36        0.62     14.10 o 
  -8  16  11        1.55        3.88      9.17 o 
  -7  16  11       43.48       52.16      5.95 o 
  -6  16  11      265.41      274.88      7.65 o 
  -5  16  11       12.13       11.82      3.72 o 
  -4  16  11       25.75       27.64      5.90 o 
  -3  16  11      135.36      138.86      6.20 o 
  -2  16  11       78.65       86.50      5.64 o 
  -1  16  11       69.10       86.41      5.72 o 
  -8  17  11       24.51       31.17      4.34 o 
  -7  17  11        4.67        8.55      5.00 o 
  -6  17  11        1.20        4.65      3.53 o 
  -5  17  11       57.67       65.01      6.49 o 
  -4  17  11       43.21       43.47      5.44 o 
  -3  17  11        0.25        6.05      3.77 o 
  -2  17  11       43.65       41.36      4.39 o 
  -8  18  11        1.62       -0.38      3.71 o 
  -7  18  11       12.96       16.74      3.77 o 
  -6  18  11       18.98       23.55      4.03 o 
  -5  18  11        0.72        0.56      3.66 o 
  -4  18  11        4.12        4.30      4.20 o 
  -3  18  11      112.12      115.80      6.23 o 
  -2  18  11       19.29       19.59      5.25 o 
  -7  19  11       10.10        1.13      4.93 o 
  -6  19  11       46.63       52.67      5.05 o 
  -5  19  11       21.18       24.60      4.13 o 
  -4  19  11       21.05       31.37      4.24 o 
  -3  19  11       13.24       20.89      5.58 o 
  -6  20  11       19.76       26.73      6.95 o 
  -5  20  11        6.02        8.50      5.18 o 
  -4  20  11        7.84        5.72      6.95 o 
 -11   0  12       10.49       11.88      7.15 o 
 -10   0  12      143.12      140.40      9.97 o 
  -9   0  12        6.75        4.62      4.36 o 
  -8   0  12       83.41       70.53      5.96 o 
  -7   0  12       28.02       27.81      5.12 o 
  -6   0  12        1.89        2.37      3.28 o 
  -5   0  12       42.37       27.05      3.67 o 
  -4   0  12      378.09      363.80      9.00 o 
  -3   0  12      239.55      234.63      7.09 o 
  -2   0  12        5.27       14.04      6.56 o 
  -1   0  12       59.96       56.41      7.61 o 
   0   0  12      161.64      166.75     11.81 o 
 -11   1  12        1.28       -2.61      3.63 o 
 -10   1  12       21.06       15.29      3.38 o 
  -9   1  12        0.14       -3.07      3.07 o 
  -8   1  12      207.76      204.60      6.19 o 
  -7   1  12        3.10       -1.17      2.96 o 
  -6   1  12      135.07      114.78      4.77 o 
  -5   1  12      321.73      299.10      5.64 o 
  -4   1  12       30.87       42.06      2.89 o 
  -3   1  12       39.15       40.90      2.81 o 
  -2   1  12      266.93      275.41      8.71 o 
  -1   1  12       76.90       75.90      6.58 o 
   0   1  12      139.25      133.51      7.58 o 
 -11   2  12        9.33        4.34      4.47 o 
 -10   2  12       44.36       46.38      4.79 o 
  -9   2  12       20.50       22.18      3.53 o 
  -8   2  12       51.55       48.85      3.94 o 
  -7   2  12       77.46       69.89      4.30 o 
  -6   2  12        5.51        6.85      2.56 o 
  -5   2  12       75.90       74.76      3.37 o 
  -4   2  12      460.48      439.80      7.18 o 
  -3   2  12       51.80       54.90      3.06 o 
  -2   2  12       14.38       21.19      2.98 o 
  -1   2  12       16.32       13.04      4.91 o 
   0   2  12      119.65      116.03      7.64 o 
 -11   3  12        4.41        1.19      5.13 o 
 -10   3  12       15.11       12.38      4.63 o 
  -9   3  12       33.17       26.71      5.55 o 
  -8   3  12       12.77       10.57      3.26 o 
  -7   3  12      115.73      106.74      4.10 o 
  -6   3  12      274.03      247.66      6.09 o 
  -5   3  12      335.97      335.94      5.69 o 
  -4   3  12       31.24       32.49      2.58 o 
  -3   3  12        5.70        8.05      2.96 o 
  -2   3  12        0.19        2.27      2.79 o 
  -1   3  12        0.76        1.74      4.77 o 
   0   3  12        0.46        5.53      5.06 o 
 -11   4  12       26.81       23.42      5.13 o 
 -10   4  12       94.44       89.09      9.56 o 
  -9   4  12       39.18       34.45      5.18 o 
  -8   4  12      123.35      103.86      6.05 o 
  -7   4  12       10.85        8.74      3.92 o 
  -6   4  12       73.37       85.65      4.83 o 
  -5   4  12        0.14        2.95      2.15 o 
  -4   4  12        0.28        1.01      2.18 o 
  -3   4  12      100.47      112.61      4.76 o 
  -2   4  12       96.60       97.08      4.63 o 
  -1   4  12      156.32      142.78      7.41 o 
   0   4  12        4.01        4.79      5.10 o 
 -11   5  12       34.12       23.75      7.67 o 
 -10   5  12       63.17       50.46      4.41 o 
  -9   5  12        3.09        1.72      4.12 o 
  -8   5  12      106.45      112.24      5.08 o 
  -7   5  12        5.77        4.13      3.58 o 
  -6   5  12      236.83      248.19      5.55 o 
  -5   5  12       75.18       77.94      3.93 o 
  -4   5  12       11.70       18.02      2.30 o 
  -3   5  12      276.60      271.62      6.61 o 
  -2   5  12      142.56      140.26      5.13 o 
  -1   5  12       48.26       54.88      5.27 o 
   0   5  12       47.92       55.36      5.82 o 
 -11   6  12       12.80       34.44      8.81 o 
 -10   6  12      152.89      176.73     11.08 o 
  -9   6  12       23.82       31.44      7.57 o 
  -8   6  12       64.44       69.69      7.61 o 
  -7   6  12       51.46       54.75      5.78 o 
  -6   6  12      464.55      463.55      7.97 o 
  -5   6  12      160.15      164.23      4.85 o 
  -4   6  12      227.57      214.19      5.70 o 
  -3   6  12      129.84      116.56      4.72 o 
  -2   6  12       10.27       10.77      3.12 o 
  -1   6  12       15.54       17.32      5.64 o 
   0   6  12       46.74       56.34      9.12 o 
 -11   7  12        1.98        5.43      9.62 o 
 -10   7  12        0.11        6.46      6.08 o 
  -9   7  12        0.55       16.99      7.51 o 
  -8   7  12      207.46      244.08      8.37 o 
  -7   7  12       14.91       16.65      3.07 o 
  -6   7  12      578.32      575.59     11.37 o 
  -5   7  12       39.14       35.66      3.24 o 
  -4   7  12       35.22       34.41      3.84 o 
  -3   7  12        1.80        0.38      2.99 o 
  -2   7  12      105.43      116.15      4.96 o 
  -1   7  12      120.62      134.26      5.61 o 
   0   7  12       15.74       14.39      5.19 o 
 -11   8  12       70.50       62.59      5.01 o 
 -10   8  12       34.89       38.01      8.31 o 
  -9   8  12        0.04       17.68      7.58 o 
  -8   8  12       33.92       32.70      4.34 o 
  -7   8  12        6.27        8.62      3.86 o 
  -6   8  12      142.34      139.19      4.62 o 
  -5   8  12       12.94       11.20      2.50 o 
  -4   8  12       13.03       12.64      3.66 o 
  -3   8  12        1.38        3.50      4.13 o 
  -2   8  12       64.18       58.37      4.13 o 
  -1   8  12       24.50       30.84      3.46 o 
   0   8  12        3.44        1.85     10.43 o 
 -10   9  12        7.10        6.25      6.24 o 
  -9   9  12       58.39       45.20      5.31 o 
  -8   9  12       29.98       30.92      4.28 o 
  -7   9  12        7.55        7.72      3.77 o 
  -6   9  12       51.22       48.75      5.27 o 
  -5   9  12       10.16       11.52      3.69 o 
  -4   9  12      133.82      134.47      6.03 o 
  -3   9  12        5.58        8.24      3.56 o 
  -2   9  12        0.10       -0.84      3.06 o 
  -1   9  12       65.72       68.48      4.79 o 
   0   9  12        3.19        3.96      6.10 o 
 -10  10  12       34.60       36.43      8.65 o 
  -9  10  12        8.26        8.60      5.62 o 
  -8  10  12        4.14        9.33      6.31 o 
  -7  10  12       18.89       16.82      2.87 o 
  -6  10  12        0.92       -0.06      2.50 o 
  -5  10  12       50.84       46.53      4.09 o 
  -4  10  12      154.64      147.09      6.22 o 
  -3  10  12        1.58        4.49      3.59 o 
  -2  10  12       10.35       14.28      3.78 o 
  -1  10  12        0.60        2.13      5.81 o 
 -10  11  12       20.66       11.88      8.74 o 
  -9  11  12        5.13        6.27      7.45 o 
  -8  11  12      144.66      158.82     11.40 o 
  -7  11  12        3.30        3.80      3.28 o 
  -6  11  12      192.35      203.84      6.86 o 
  -5  11  12      152.87      155.84      6.49 o 
  -4  11  12       84.77      102.84      5.66 o 
  -3  11  12        9.19        9.62      4.92 o 
  -2  11  12      259.04      235.38      7.62 o 
  -1  11  12       24.91       33.87      4.12 o 
 -10  12  12        5.90        1.84     10.21 o 
  -9  12  12        1.29        3.07      8.30 o 
  -8  12  12       12.86       22.68      5.15 o 
  -7  12  12        0.29        3.31      6.76 o 
  -6  12  12       66.27       83.47     12.33 o 
  -5  12  12        2.05        1.63      5.31 o 
  -4  12  12      122.87      117.53      8.46 o 
  -3  12  12       21.28       21.86      4.13 o 
  -2  12  12        1.82        7.35      3.78 o 
  -1  12  12       65.42       83.99      5.80 o 
  -9  13  12        7.91        8.30      8.76 o 
  -8  13  12       43.34       50.76      6.87 o 
  -7  13  12       19.88       21.06      5.44 o 
  -6  13  12        7.03       12.17      3.69 o 
  -5  13  12       88.47       87.15      5.46 o 
  -4  13  12       27.15       32.44      4.07 o 
  -3  13  12        2.76        3.22      3.74 o 
  -2  13  12       76.99       89.02      5.79 o 
  -1  13  12        1.23        6.07      4.92 o 
  -9  14  12       20.52       10.95      4.62 o 
  -8  14  12       24.63       31.15      6.48 o 
  -7  14  12        2.61        4.28      5.90 o 
  -6  14  12       69.04       85.60      5.62 o 
  -5  14  12       81.50       90.14      5.48 o 
  -4  14  12      162.45      156.99      6.61 o 
  -3  14  12       24.36       33.51      4.33 o 
  -2  14  12       19.63       26.49      4.53 o 
  -9  15  12        0.52       -4.45     11.68 o 
  -8  15  12       39.30       34.87      4.43 o 
  -7  15  12        0.12        4.11      3.84 o 
  -6  15  12        1.61        6.00      5.90 o 
  -5  15  12       19.86       20.89      4.13 o 
  -4  15  12       69.20       85.06      7.67 o 
  -3  15  12        0.86        2.83      5.25 o 
  -2  15  12       60.57       70.22      5.70 o 
  -8  16  12        6.21        6.49      4.90 o 
  -7  16  12        3.32        8.35      9.31 o 
  -6  16  12        0.71       -0.90      7.35 o 
  -5  16  12        0.69        0.49      5.90 o 
  -4  16  12        0.30        7.20      8.27 o 
  -3  16  12       39.03       32.03      4.37 o 
  -7  17  12       49.22       47.13      9.38 o 
  -6  17  12       21.92       22.66      4.22 o 
  -5  17  12       12.96       13.64      4.00 o 
  -4  17  12      108.88      100.97      5.89 o 
  -6  18  12       43.78       59.55     12.20 o 
  -5  18  12        0.19        3.90      4.13 o 
 -11   1  13       25.65       25.10      6.19 o 
 -10   1  13        1.76       -0.48      3.64 o 
  -9   1  13        0.07       -3.65      3.65 o 
  -8   1  13        1.34       -0.88      3.18 o 
  -7   1  13        5.66        3.13      3.25 o 
  -6   1  13       38.73       35.30      2.99 o 
  -5   1  13        1.81        3.86      2.54 o 
  -4   1  13        0.88        2.87      2.41 o 
  -3   1  13        1.72        1.76      2.88 o 
  -2   1  13        0.85        3.09      4.96 o 
  -1   1  13        0.09        4.40      5.38 o 
 -11   2  13       19.70       17.23      3.86 o 
 -10   2  13       83.11       99.98      5.24 o 
  -9   2  13       10.43        6.80      3.35 o 
  -8   2  13       22.31       14.20      3.25 o 
  -7   2  13        0.07       -0.79      3.07 o 
  -6   2  13      428.61      433.10      7.81 o 
  -5   2  13        0.26        1.67      2.38 o 
  -4   2  13      209.46      204.08      4.79 o 
  -3   2  13       16.66       16.12      3.08 o 
  -2   2  13       32.90       50.39      5.46 o 
  -1   2  13       29.74       31.64      5.70 o 
 -11   3  13        0.25       -4.16      4.16 o 
 -10   3  13       69.62       53.29      6.67 o 
  -9   3  13       39.58       45.75      6.95 o 
  -8   3  13      138.89      147.01      9.76 o 
  -7   3  13        2.35        2.72      2.65 o 
  -6   3  13       39.80       47.34      4.62 o 
  -5   3  13      110.64      103.61      3.84 o 
  -4   3  13       33.18       33.87      3.39 o 
  -3   3  13        2.55        4.87      3.07 o 
  -2   3  13      382.31      413.23     11.27 o 
  -1   3  13       49.08       55.68      5.97 o 
 -11   4  13       25.81        7.15      5.64 o 
 -10   4  13        6.26        7.90      6.62 o 
  -9   4  13       35.97       27.38      4.08 o 
  -8   4  13       24.87       26.44      8.58 o 
  -7   4  13       24.25       24.21      3.69 o 
  -6   4  13      259.33      278.84      6.41 o 
  -5   4  13       25.76       17.79      2.78 o 
  -4   4  13       23.48       27.28      3.34 o 
  -3   4  13        2.58        3.64      3.02 o 
  -2   4  13       31.16       27.39      5.19 o 
  -1   4  13       18.61       25.54      5.55 o 
 -11   5  13        2.08        0.97      6.66 o 
 -10   5  13       20.78       15.80      6.57 o 
  -9   5  13        5.71        5.82      4.96 o 
  -8   5  13       87.55       81.97      5.24 o 
  -7   5  13       17.35       17.09      5.25 o 
  -6   5  13       37.71       41.34      3.34 o 
  -5   5  13       10.96       13.89      2.73 o 
  -4   5  13      119.88      127.66      5.03 o 
  -3   5  13        0.65        2.46      3.20 o 
  -2   5  13      113.03      116.07     12.86 o 
  -1   5  13       23.22       22.62      5.45 o 
 -10   6  13       35.80       26.26      8.69 o 
  -9   6  13        2.34        2.85      4.04 o 
  -8   6  13       15.43       25.43      7.76 o 
  -7   6  13       17.18       23.88      4.73 o 
  -6   6  13        2.53        2.33      2.74 o 
  -5   6  13        0.13        2.25      3.62 o 
  -4   6  13        3.08        3.00      3.64 o 
  -3   6  13      132.76      145.94      5.54 o 
  -2   6  13        0.16        2.38      3.56 o 
  -1   6  13        2.41        6.08      5.45 o 
 -10   7  13        6.48        2.00      8.79 o 
  -9   7  13       38.29       31.66      4.13 o 
  -8   7  13       79.59       80.00      5.19 o 
  -7   7  13       28.95       36.16      3.67 o 
  -6   7  13        0.19        1.99      4.46 o 
  -5   7  13        7.84        5.61      3.75 o 
  -4   7  13        0.22       -1.64      3.61 o 
  -3   7  13      381.44      377.25      9.82 o 
  -2   7  13        4.81        6.35      5.36 o 
  -1   7  13       13.09       10.44     10.63 o 
 -10   8  13       49.37       52.16      4.73 o 
  -9   8  13       44.63       35.50      4.17 o 
  -8   8  13        0.35        4.70      6.80 o 
  -7   8  13        0.92        0.45      3.35 o 
  -6   8  13       61.17       68.48      6.15 o 
  -5   8  13       42.94       50.90      4.54 o 
  -4   8  13        5.23       14.15      3.97 o 
  -3   8  13       24.15       29.47      4.22 o 
  -2   8  13       75.57       74.63      5.51 o 
 -10   9  13       14.02        7.94      3.99 o 
  -9   9  13        5.37        2.45      3.66 o 
  -8   9  13       10.97       11.71      3.52 o 
  -7   9  13        2.72        2.11      2.79 o 
  -6   9  13       64.43       77.39      5.60 o 
  -5   9  13       11.93       13.13      3.97 o 
  -4   9  13      150.61      170.07      6.54 o 
  -3   9  13        0.36        0.22      3.81 o 
  -2   9  13       19.43       33.80      6.17 o 
 -10  10  13      122.16      113.17      6.12 o 
  -9  10  13       38.36       30.88      4.17 o 
  -8  10  13       11.36       10.03      4.84 o 
  -7  10  13        0.05        0.13      2.97 o 
  -6  10  13      354.23      367.95      9.69 o 
  -5  10  13       33.57       39.56      4.44 o 
  -4  10  13       58.70       53.64      4.66 o 
  -3  10  13       20.03       27.60      4.66 o 
  -2  10  13       56.83       49.45      4.66 o 
  -9  11  13       53.30       53.59      4.49 o 
  -8  11  13       42.45       40.23      4.03 o 
  -7  11  13       18.36       21.69      4.22 o 
  -6  11  13       27.93       32.71      5.64 o 
  -5  11  13        2.85        1.74      3.91 o 
  -4  11  13       75.94       75.17      5.80 o 
  -3  11  13        0.72        2.31      4.46 o 
  -2  11  13        0.73        8.47      5.64 o 
  -9  12  13       80.23       84.70      5.73 o 
  -8  12  13        6.49       13.59      8.00 o 
  -7  12  13      103.29      107.92      6.18 o 
  -6  12  13       42.15       35.51      4.41 o 
  -5  12  13       49.70       56.02      5.20 o 
  -4  12  13        3.41        7.27      8.59 o 
  -3  12  13        8.59        8.12      4.03 o 
  -8  13  13        0.26        5.00      7.15 o 
  -7  13  13       30.43       32.52      6.10 o 
  -6  13  13       11.62       18.46      4.79 o 
  -5  13  13       25.94       20.04      4.13 o 
  -4  13  13       75.59       69.61      5.82 o 
  -3  13  13       21.42       27.22      5.12 o 
  -8  14  13       36.16       26.24      5.90 o 
  -7  14  13       20.22       24.99      5.71 o 
  -6  14  13       19.61       30.37      8.72 o 
  -5  14  13       38.14       27.80      4.22 o 
  -4  14  13      157.04      165.87      7.11 o 
  -7  15  13        4.33       11.51      9.18 o 
  -6  15  13       16.13       20.08      4.72 o 
  -5  15  13        1.16        4.93      7.81 o 
 -10   0  14        5.50       16.08      7.15 o 
  -9   0  14      106.38      116.34      7.54 o 
  -8   0  14       16.66       13.86      5.25 o 
  -7   0  14        0.10       -7.35      7.35 o 
  -6   0  14      719.63      747.42     21.91 o 
  -5   0  14      126.92      145.66      6.33 o 
  -4   0  14        5.34        9.97      6.95 o 
  -3   0  14        2.30        5.25      7.48 o 
 -10   1  14      147.71      153.50      7.27 o 
  -9   1  14        8.43        6.67      3.46 o 
  -8   1  14      102.86       91.74      4.77 o 
  -7   1  14       34.34       39.57      3.82 o 
  -6   1  14       30.99       41.90      3.39 o 
  -5   1  14       37.92       35.25      2.90 o 
  -4   1  14       43.15       50.96      4.11 o 
  -3   1  14        0.12        3.27      5.29 o 
 -10   2  14       57.27       54.86      6.08 o 
  -9   2  14       94.96      107.13      9.94 o 
  -8   2  14       16.79       17.76      5.61 o 
  -7   2  14        6.01        4.26      3.62 o 
  -6   2  14      305.36      303.74      6.95 o 
  -5   2  14       95.04       94.06      3.98 o 
  -4   2  14       10.76        8.89      3.36 o 
  -3   2  14       53.09       51.00      5.80 o 
 -10   3  14        2.47        2.72      7.45 o 
  -9   3  14        5.49        9.13      7.97 o 
  -8   3  14        0.38       -0.36      4.43 o 
  -7   3  14        0.48       -1.86      4.00 o 
  -6   3  14        0.03        2.53      2.84 o 
  -5   3  14       32.19       37.38      4.35 o 
  -4   3  14        5.58        5.32      3.34 o 
  -3   3  14       38.13       38.24      5.70 o 
 -10   4  14        6.57        9.02      8.37 o 
  -9   4  14       35.71       41.45      5.64 o 
  -8   4  14        8.34        4.66      5.98 o 
  -7   4  14       45.19       43.27      3.47 o 
  -6   4  14        3.19        3.32      2.87 o 
  -5   4  14       38.08       39.21      5.71 o 
  -4   4  14       18.93       25.65      3.56 o 
  -3   4  14        1.89        3.11      4.96 o 
 -10   5  14       12.63       14.35      8.24 o 
  -9   5  14        9.74       13.51      6.80 o 
  -8   5  14        3.20        6.23      6.91 o 
  -7   5  14        6.32        3.78      4.94 o 
  -6   5  14       56.84       69.82      4.27 o 
  -5   5  14       38.39       34.49      4.35 o 
  -4   5  14      117.56      103.35      6.05 o 
  -3   5  14       17.03        8.53      7.22 o 
 -10   6  14        0.07       -1.27      8.14 o 
  -9   6  14       13.81       19.09      5.67 o 
  -8   6  14       23.97       19.96      3.94 o 
  -7   6  14       19.25       19.57      3.21 o 
  -6   6  14      112.13      115.65      6.30 o 
  -5   6  14        3.83       12.72      7.02 o 
  -4   6  14        4.32        9.14      4.40 o 
  -3   6  14       68.13       77.22      5.73 o 
  -9   7  14        4.26        9.32      9.83 o 
  -8   7  14        4.40        4.67      3.94 o 
  -7   7  14        3.05       11.20      4.37 o 
  -6   7  14        9.50       16.87      6.56 o 
  -5   7  14        5.66        9.66      7.67 o 
  -4   7  14      276.70      304.34      9.12 o 
  -3   7  14        2.78        4.48      3.89 o 
  -9   8  14        6.31       -1.18      3.75 o 
  -8   8  14        2.53       -2.84      3.56 o 
  -7   8  14       22.52       30.99     11.94 o 
  -6   8  14       38.10       40.03      4.59 o 
  -5   8  14       26.81       37.11      4.60 o 
  -4   8  14        7.07       11.64      4.24 o 
  -9   9  14       32.77       30.09      4.17 o 
  -8   9  14       14.88       20.18      4.85 o 
  -7   9  14       24.65       35.44      9.05 o 
  -6   9  14       69.79       76.08      5.80 o 
  -5   9  14       17.47       29.72      4.54 o 
  -4   9  14       27.70       34.69      4.66 o 
  -8  10  14       16.24       23.40     10.63 o 
  -7  10  14       59.89       62.59     13.97 o 
  -6  10  14       48.50       44.66     11.48 o 
  -5  10  14      103.51      112.40      6.40 o 
  -4  10  14       22.62       21.70      4.99 o 
  -8  11  14       13.96       24.33      9.71 o 
  -7  11  14        1.15       10.12      7.22 o 
  -6  11  14       24.89       29.18      5.25 o 
  -5  11  14       46.32       51.19      6.17 o 
  -7  12  14        2.23       11.44      7.48 o 
  -6  12  14        4.10        3.19      4.79 o 
  -9   1  15        9.11        5.02      5.94 o 
  -8   1  15        4.52       -4.52      4.52 o 
  -7   1  15        9.83       14.96      3.99 o 
  -6   1  15       73.99       88.43      5.38 o 
  -5   1  15       53.10       62.42      5.27 o 
  -9   2  15       15.50       14.14      9.71 o 
  -8   2  15       14.15        8.76      4.03 o 
  -7   2  15       63.31       56.75      4.79 o 
  -6   2  15        0.35       -0.60      3.43 o 
  -5   2  15       48.85       67.97     12.59 o 
  -9   3  15       23.96       30.41      8.13 o 
  -8   3  15       14.06       12.07      4.03 o 
  -7   3  15       58.50       67.18      5.42 o 
  -6   3  15       39.07       44.98      4.66 o 
  -5   3  15        7.18       14.80      4.39 o 
  -8   4  15       35.58       42.99      4.49 o 
  -7   4  15       95.17      105.67      6.95 o 
  -6   4  15       28.18       38.48      4.66 o 
  -5   4  15       82.67      103.77     10.63 o 
  -8   5  15       10.01        9.65      3.98 o 
  -7   5  15        1.03       -2.41      3.55 o 
  -6   5  15        8.24        8.84      5.12 o 
  -5   5  15       44.17       38.16      4.78 o 
  -8   6  15        3.08       -3.60      3.60 o 
  -7   6  15        3.18        7.25      7.74 o 
  -6   6  15        1.84        5.35      7.74 o 
  -7   7  15        0.28        3.01      4.29 o 
                                                 
